# Supplementary material for: Transcriptome Profiling Unravels a Vital Role of Pectin and Pectinase in Anther Dehiscence in Chrysanthemum
Source: Int J Mol Sci. 2019 Nov 22;20(23):5865. doi: 10.3390/ijms20235865 (PMC6928809; doi:10.3390/ijms20235865)
Supplement: Supplementary file 1 [file ijms-20-05865-s001.zip]

Archive with 6 entries (5 files):
- ijms-625777-SI/
- ijms-625777-SI/Supplementary_Material.docx
- ijms-625777-SI/Supplementary_Material.pdf
- ijms-625777-SI/Table S2.xlsx
- ijms-625777-SI/Table S3.xlsx
- ijms-625777-SI/Table S4.xlsx
