# Supplementary material for: Transcriptome Profiling Unravels a Vital Role of Pectin and Pectinase in Anther Dehiscence in Chrysanthemum
Source: Int J Mol Sci. 2019 Nov 22;20(23):5865. doi: 10.3390/ijms20235865 (PMC6928809; doi:10.3390/ijms20235865)
Supplement: Supplementary file 1 [file ijms-20-05865-s001.zip › ijms-625777-SI/Table S2.xlsx]

## Sheet: Sheet1
Gene_ID	Qx-097-1-Expression	Qx-097-2-Expression	Qx-115-1-Expression	Qx-115-2-Expression	log2FoldChange(Qx_115_2/Qx_097_2)	Probability (Qx-097-2 vs Qx-115-2)	Name	Nr annotation
CL25624.Contig2_All	186.725	993.03	1.76333	3.73	-8.05652	0.996879	NEC3	gi|152955979|emb|CAM59682.1|/2.24734e-67/a-type carbonic anhydrase [Lotus japonicus]
CL21412.Contig1_All	6.035	19.0367	0.13	0.16	-6.89457	0.969652	NEC3	gi|152955979|emb|CAM59682.1|/8.11909e-71/a-type carbonic anhydrase [Lotus japonicus]
CL25204.Contig2_All	223.135	187.893	112.12	10.3833	-4.17757	0.855212	Aquaporin	gi|976924964|gb|KVI08885.1|/3.69766e-117/Aquaporin-like protein [Cynara cardunculus var. scolymus]
CL15278.Contig1_All	0.365	1.39333	1.15333	8.30333	2.57515	0.796129	Aquaporin	gi|743816701|ref|XP_011020240.1|/0/PREDICTED: heparanase-like protein 3 [Populus euphratica]
CL17791.Contig2_All	1.725	8.16	0.01	0.01	-9.67243	0.979336	Aquaporin	gi|976899544|gb|KVH88019.1|/1.43019e-146/Leucine-rich repeat-containing protein [Cynara cardunculus var. scolymus]
CL12578.Contig2_All	12.415	47.2567	0.11	0.136667	-8.43371	0.996201	Aquaporin	gi|747059941|ref|XP_011076375.1|/2.34763e-98/PREDICTED: probable aquaporin TIP5-1 [Sesamum indicum]
CL5973.Contig2_All	62.275	47.8133	7.30667	4.67	-3.35592	0.833472	NAC83	gi|255543138|ref|XP_002512632.1|/1.94875e-91/PREDICTED: NAC domain-containing protein 83 [Ricinus communis] &gt;gi|223548593|gb|EEF50084.1| NAC domain-containing protein, putative [Ricinus communis]
CL26012.Contig6_All	0.01	0.0266667	1.26	1.47333	5.7879	0.803216	ATP binding cassette	gi|976915114|gb|KVI01087.1|/1.08848e-12/SUF system FeS cluster assembly, SufB [Cynara cardunculus var. scolymus]
CL26012.Contig3_All	0.01	0.01	1.53667	1.53333	7.26053	0.869647	ATP binding cassette	gi|976915114|gb|KVI01087.1|/1.44105e-13/SUF system FeS cluster assembly, SufB [Cynara cardunculus var. scolymus]
CL25624.Contig2_All	186.725	993.03	1.76333	3.73	-8.05652	0.996879	Carbonic anhydrase	gi|152955979|emb|CAM59682.1|/2.24734e-67/a-type carbonic anhydrase [Lotus japonicus]
CL21412.Contig1_All	6.035	19.0367	0.13	0.16	-6.89457	0.969652	Carbonic anhydrase	gi|152955979|emb|CAM59682.1|/8.11909e-71/a-type carbonic anhydrase [Lotus japonicus]
CL1489.Contig2_All	3.485	22.9667	0.08	0.32	-6.16533	0.939539	Carbonic anhydrase	gi|976908854|gb|KVH96056.1|/2.61793e-114/Carbonic anhydrase [Cynara cardunculus var. scolymus]
CL1489.Contig1_All	2.28	13.1333	0.27	0.103333	-6.98978	0.968054	Carbonic anhydrase	gi|976908854|gb|KVH96056.1|/2.00196e-89/Carbonic anhydrase [Cynara cardunculus var. scolymus]
CL19922.Contig1_All	1.065	0.546667	1.79	0.06	-3.18763	0.543628	OPR1	gi|720090229|ref|XP_010245029.1|/3.59837e-63/PREDICTED: putative 12-oxophytodienoate reductase 11 [Nelumbo nucifera]
Unigene38121_All	1193.47	744.173	972.607	148.443	-2.32573	0.810934	DAD1	gi|976915047|gb|KVI01027.1|/2.88037e-159/Lipase, class 3 [Cynara cardunculus var. scolymus]
CL21016.Contig1_All	6.85	115.283	0.223333	0.49	-7.87819	0.995001	Pectate lyase 1	gi|62530263|gb|AAX85388.1|/4.75957e-172/Amb a 1-like protein [Artemisia vulgaris]
CL11721.Contig4_All	54.335	461.89	0.74	1.53	-8.23787	0.997803	Pectate lyase 1	gi|62530263|gb|AAX85388.1|/4.78092e-138/Amb a 1-like protein [Artemisia vulgaris]
CL11721.Contig1_All	17.88	189.21	0.22	0.663333	-8.15604	0.997183	Pectate lyase 1	gi|976908931|gb|KVH96125.1|/7.73937e-106/AmbAllergen [Cynara cardunculus var. scolymus]
CL24615.Contig1_All	0.01	1.99667	0.01	0.01	-7.64145	0.903958	Pectinesterase	gi|976901876|gb|KVH89850.1|/1.83302e-54/Pectinesterase, active site-containing protein [Cynara cardunculus var. scolymus]
Unigene43657_All	0.01	2.62333	0.02	0.13	-4.33482	0.789721	Pectinesterase	gi|976929660|gb|KVI12502.1|/0/Pectinesterase, active site-containing protein [Cynara cardunculus var. scolymus]
CL24615.Contig1_All	0.01	1.99667	0.01	0.01	-7.64145	0.903958	Pectinesterase	gi|976901876|gb|KVH89850.1|/1.83302e-54/Pectinesterase, active site-containing protein [Cynara cardunculus var. scolymus]
CL9057.Contig2_All	1.98	3.03667	0.01	0.01	-8.24634	0.940177	Polygalacturonase	gi|976903115|gb|KVH91039.1|/1.95412e-15/Glycoside hydrolase, family 28 [Cynara cardunculus var. scolymus]
Unigene46674_All	2.435	14.43	0.0633333	0.0266667	-9.07982	0.988741	Polygalacturonase	gi|565402321|ref|XP_006366630.1|/1.09132e-115/PREDICTED: polygalacturonase-like [Solanum tuberosum]
Unigene38948_All	4.575	6.02333	0.0533333	0.07	-6.42706	0.930103	Polygalacturonase	gi|976914210|gb|KVI00440.1|/2.99934e-170/Glycoside hydrolase, family 28, partial [Cynara cardunculus var. scolymus]
CL10699.Contig2_All	3.05	24.09	0.05	0.03	-9.64926	0.994003	Cysteine protease	gi|558482540|gb|AHA56102.1|/1.04409e-106/cysteine protease [Ambrosia artemisiifolia]
Unigene60644_All	29.5	166.75	0.43	0.423333	-8.62168	0.998662	Cysteine protease	gi|558482540|gb|AHA56102.1|/9.70382e-112/cysteine protease [Ambrosia artemisiifolia]
CL10699.Contig3_All	13.64	138.373	0.133333	0.373333	-8.53389	0.998374	Cysteine protease	gi|558482540|gb|AHA56102.1|/1.57366e-108/cysteine protease [Ambrosia artemisiifolia]
Unigene15250_All	11.055	64.3367	0.476667	0.416667	-7.2706	0.984941	Cysteine protease	gi|558482540|gb|AHA56102.1|/1.11783e-105/cysteine protease [Ambrosia artemisiifolia]
CL262.Contig4_All	310.475	1374.74	0.856667	1.63667	-9.71418	0.999791	Cysteine protease	gi|558482540|gb|AHA56102.1|/8.12219e-107/cysteine protease [Ambrosia artemisiifolia]
CL7761.Contig1_All	8.16	31.1867	0.106667	0.01	-11.6067	0.995781	Expansin	gi|976916247|gb|KVI01772.1|/1.86196e-84/Barwin-like endoglucanase [Cynara cardunculus var. scolymus]
CL7761.Contig2_All	8.32	39.8833	0.01	0.183333	-7.76517	0.991527	Expansin	gi|976916260|gb|KVI01785.1|/1.1556e-94/Barwin-like endoglucanase [Cynara cardunculus var. scolymus]
CL14843.Contig1_All	21.155	5.78333	4.93	0.513333	-3.49393	0.806859	Expansin	gi|976916247|gb|KVI01772.1|/6.74371e-90/Barwin-like endoglucanase [Cynara cardunculus var. scolymus]
CL14843.Contig3_All	12.67	3.55	0.39	0.01	-8.47168	0.949574	Expansin	gi|976928570|gb|KVI11513.1|/6.35765e-65/Barwin-like endoglucanase [Cynara cardunculus var. scolymus]
