# Supplementary material for: Transcriptome Profiling Unravels a Vital Role of Pectin and Pectinase in Anther Dehiscence in Chrysanthemum
Source: Int J Mol Sci. 2019 Nov 22;20(23):5865. doi: 10.3390/ijms20235865 (PMC6928809; doi:10.3390/ijms20235865)
Supplement: Supplementary file 1 [file ijms-20-05865-s001.zip › ijms-625777-SI/Table S3.xlsx]

## Sheet: Sheet1
Gene_ID	Sample	RNA-Seq (Rpkm value)	qRT-PCR (Relative expression level)	R (Correlation coefficient)
CL21016.Contig1_All	97-1	6.85	1.72246	0.999
	97-2	115.283	85.3017
	115-1	0.223333	0.0732096
	115-2	0.49	0.145431
CL11721.Contig1_All	97-1	17.88	6.85086	0.999
	97-2	189.21	163.557
	115-1	0.22	0.438779
	115-2	0.663333	1.05841
CL12389.Contig1_All	97-1	0.3	0.00836809	1
	97-2	0.406667	0.145779
	115-1	2.02	0.612555
	115-2	62.17	46.0045
Unigene53182_All	97-1	64.885	47.5263	0.962
	97-2	78.7333	75.2294
	115-1	32.3267	34.6887
	115-2	8.63667	12.2996
CL28295.Contig2_All	97-1	0.375	0.936563	0.987
	97-2	3.28667	2.80875
	115-1	3.94	1.52505
	115-2	17.21	15.111
CL26572.Contig2_All	97-1	0.01	0.104222	0.999
	97-2	0.673333	0.591292
	115-1	1.79	0.923526
	115-2	10.2133	6.29064
CL3824.Contig3_All	97-1	38.285	14.5888	0.957
	97-2	15.32	7.96634
	115-1	72.68	54.3288
	115-2	3.26667	3.02113
Unigene47334_All	97-1	0.01	0.0118602	0.999
	97-2	0.03	0.0899497
	115-1	0.0266667	0.249114
	115-2	3.95667	4.32533
CL2427.Contig1_All	97-1	98.03	37.4755	0.989
	97-2	378.84	279.474
	115-1	39.85	26.7175
	115-2	151.113	77.4475
Unigene53183_All	97-1	66.955	48.4408	0.923
	97-2	80.7333	82.621
	115-1	64.6267	65.0681
	115-2	18.1	22.4088
CL5810.Contig2_All	97-1	6.3	4.26662	0.989
	97-2	31.1267	29.2086
	115-1	22.1733	30.0808
	115-2	85.2567	81.4123
CL3468.Contig1_All	97-1	113.025	90.2614	0.988
	97-2	77.3267	80.7747
	115-1	210.86	199.263
	115-2	45.16	43.7072
CL25624.Contig2_All	97-1	186.725	182.625	1
	97-2	993.03	1029.74
	115-1	1.76333	0.370002
	115-2	3.73	0.621457
CL1489.Contig2_All	97-1	3.485	3.93416	1
	97-2	22.9667	27.3558
	115-1	0.08	0.606989
	115-2	0.32	0.736804
Unigene21113_All	97-1	0.36	0.111698	0.996
	97-2	3.84333	1.63323
	115-1	4.28667	1.43709
	115-2	24.55	20.6206
