# Supplementary material for: Transcriptome Profiling Unravels a Vital Role of Pectin and Pectinase in Anther Dehiscence in Chrysanthemum
Source: Int J Mol Sci. 2019 Nov 22;20(23):5865. doi: 10.3390/ijms20235865 (PMC6928809; doi:10.3390/ijms20235865)
Supplement: Supplementary file 1 [file ijms-20-05865-s001.zip › ijms-625777-SI/Table S4.xlsx]

## Sheet: Sheet1
GENE ID	97-1	97-2	115-1	115-2	TF_family	Nr	Nt	Swissprot	KEGG	COG	Interpro	GO
CL26065.Contig2_All	0.01	1.98	0.526667	0.453333	LIM	gi|8468051|gb|AAF75284.1|AF116850_1/3.74267e-90/LIM domain protein PLIM-2 [Helianthus annuus] &gt;gi|4321401|gb|AAD15745.1| LIM domain protein PLIM-2 [Helianthus annuus]	gi|4321400|gb|AF047353.1|AF047353/1e-108/Helianthus annuus LIM domain protein PLIM-2 mRNA, complete cds	sp|P29675|SF3_HELAN/8e-48/Pollen-specific protein SF3 OS=Helianthus annuus GN=SF3 PE=2 SV=1	sot:102604807/5e-76/LIM domain-containing protein PLIM2b-like; K09377 cysteine and glycine-rich protein	NA	SM00132/3.7E-12/Zinc-binding domain present in Lin-11, Isl-1, Mec-3.	molecular_function:GO:0008270//zinc ion binding;
Unigene98162_All	1.3	0.01	0.01	0.01	MADS	gi|595791291|ref|XP_007199394.1|/7.10468e-17/hypothetical protein PRUPE_ppa026127mg [Prunus persica] &gt;gi|462394794|gb|EMJ00593.1| hypothetical protein PRUPE_ppa026127mg [Prunus persica]	NA	sp|Q9FKK2|AGL62_ARATH/4e-15/Agamous-like MADS-box protein AGL62 OS=Arabidopsis thaliana GN=AGL62 PE=1 SV=1	rcu:8268896/3e-17/agamous-like MADS-box protein AGL62; K09260 MADS-box transcription enhancer factor 2A	YPL089c/2e-08/---	PTHR11945:SF141/1.0E-28/--	NA
CL21216.Contig1_All	2.08	0.01	0.86	0.01	LIM	gi|697140841|ref|XP_009624528.1|/3.18875e-66/PREDICTED: pollen-specific protein SF3-like isoform X1 [Nicotiana tomentosiformis]	gi|697140840|ref|XM_009626233.1|/2e-37/PREDICTED: Nicotiana tomentosiformis pollen-specific protein SF3-like (LOC104115563), transcript variant X1, mRNA	sp|P29675|SF3_HELAN/1e-36/Pollen-specific protein SF3 OS=Helianthus annuus GN=SF3 PE=2 SV=1	vvi:100267125/1e-64/pollen-specific protein SF3-like; K09377 cysteine and glycine-rich protein	NA	SM00132/4.9E-11/Zinc-binding domain present in Lin-11, Isl-1, Mec-3.	molecular_function:GO:0046872//metal ion binding;
Unigene84872_All	1.475	0.01	0.01	0.01	AP2-EREBP	gi|694408066|ref|XP_009378746.1|/3.11447e-20/PREDICTED: ethylene-responsive transcription factor ERF073-like [Pyrus x bretschneideri]	gi|270140104|gb|BT107056.1|/7e-13/Picea glauca clone GQ03102_D15 mRNA sequence	sp|P42736|RAP23_ARATH/6e-19/Ethylene-responsive transcription factor RAP2-3 OS=Arabidopsis thaliana GN=RAP2-3 PE=1 SV=2	pxb:103967196/5e-21/ethylene-responsive transcription factor ERF073-like; K09286 EREBP-like factor	NA	PTHR31190/5.4E-30/--	biological_process:GO:0006355//regulation of transcription, DNA-templated;cellular_component:GO:0005634//nucleus;molecular_function:GO:0003677//DNA binding;GO:0003700//transcription factor activity, sequence-specific DNA binding;
CL20579.Contig4_All	0.01	0.01	2.52333	0.01	LOB	gi|976913781|gb|KVI00024.1|/3.10886e-28/lateral organ boundaries domain-containing protein [Cynara cardunculus var. scolymus]	gi|743873053|ref|XM_011035994.1|/5e-14/PREDICTED: Populus euphratica LOB domain-containing protein 20 (LOC105132464), mRNA	sp|Q9SRV3|LBD20_ARATH/3e-17/LOB domain-containing protein 20 OS=Arabidopsis thaliana GN=LBD20 PE=2 SV=1	atr:105421183/3e-13/LOB domain-containing protein 16; K13944	NA	PS50891/12.781/LOB domain profile.	NA
Unigene61708_All	2.03	0.0966667	1.95	0.01	MYB-related	gi|593785507|ref|XP_007155794.1|/8.86249e-79/hypothetical protein PHAVU_003G232300g [Phaseolus vulgaris] &gt;gi|561029148|gb|ESW27788.1| hypothetical protein PHAVU_003G232300g [Phaseolus vulgaris]	gi|556544216|gb|KF418743.1|/2e-82/Anacyclus clavatus microsatellite Ac-D3 sequence	sp|Q9M2Y9|RAX3_ARATH/5e-69/Transcription factor RAX3 OS=Arabidopsis thaliana GN=RAX3 PE=2 SV=1	jcu:105631004/3e-79/transcription factor RAX3-like; K09422 myb proto-oncogene protein, plant	ECU11g1690/3e-20/---	PF00249/1.5E-9/Myb-like DNA-binding domain	NA
Unigene38350_All	3.145	0.393333	1.68667	0.01	OFP	gi|976924360|gb|KVI08339.1|/1.04455e-83/Ovate protein family, C-terminal [Cynara cardunculus var. scolymus]	gi|855311952|ref|XM_013042211.1|/3e-09/Blastocystis hominis mRNA	NA	gsl:Gasu_31280/3e-06/E3 ubiquitin-protein ligase TRIP12 (EC:6.3.2.19); K10590 E3 ubiquitin-protein ligase TRIP12 [EC:2.3.2.26]	NA	PF04844/2.5E-21/Transcriptional repressor, ovate	NA
Unigene43039_All	11.665	4.24333	0.06	0.0233333	LIM	gi|697172630|ref|XP_009595250.1|/0/PREDICTED: protein DA1 isoform X1 [Nicotiana tomentosiformis]	gi|971584895|ref|XM_006366394.2|/1e-115/PREDICTED: Solanum tuberosum protein DA1 (LOC102593465), transcript variant X3, mRNA	sp|P0C7Q8|DA1_ARATH/0.0/Protein DA1 OS=Arabidopsis thaliana GN=DA1 PE=1 SV=1	mis:MICPUN_57546/2e-08/hypothetical protein; K05760 paxillin	NA	PS50023/12.088/LIM domain profile.	NA
CL5861.Contig1_All	0.115	0.13	6.31	4.04	C2C2-CO-like	gi|976909118|gb|KVH96294.1|/0/CCT domain-containing protein [Cynara cardunculus var. scolymus]	gi|729472896|ref|XM_010529236.1|/1e-28/PREDICTED: Tarenaya hassleriana zinc finger protein CONSTANS-LIKE 16-like (LOC104804873), mRNA	sp|Q8RWD0|COL16_ARATH/2e-89/Zinc finger protein CONSTANS-LIKE 16 OS=Arabidopsis thaliana GN=COL16 PE=2 SV=2	ath:AT5G15840/1e-09/CO; zinc finger protein CONSTANS; K12135 zinc finger protein CONSTANS	NA	PTHR31874:SF1/3.5E-70/--	NA
CL531.Contig2_All	0.565	0.01	5.03	2.38667	AP2-EREBP	gi|17385636|dbj|BAA87068.2|/6.23808e-37/ethylene-responsive element binding protein1 homolog [Matricaria chamomilla]	gi|17385635|dbj|AB035270.2|/5e-71/Matricaria chamomilla McEREBP1 mRNA for ethylene-responsive element binding protein1 homolog, complete cds	sp|O80338|EF101_ARATH/2e-34/Ethylene-responsive transcription factor 2 OS=Arabidopsis thaliana GN=ERF2 PE=2 SV=1	gmx:100819649/7e-36/ethylene-responsive transcription factor 2-like; K09286 EREBP-like factor	NA	PS51032/21.904/AP2/ERF domain profile.	biological_process:GO:0006355//regulation of transcription, DNA-templated;cellular_component:GO:0005634//nucleus;molecular_function:GO:0003677//DNA binding;GO:0003700//transcription factor activity, sequence-specific DNA binding;
CL18355.Contig1_All	5.4	5.9	0.01	0.203333	Trihelix	gi|566192467|ref|XP_002315355.2|/8.58757e-132/hypothetical protein POPTR_0010s23970g [Populus trichocarpa] &gt;gi|550330480|gb|EEF01526.2| hypothetical protein POPTR_0010s23970g [Populus trichocarpa]	gi|955346673|ref|XM_006589304.2|/7e-36/PREDICTED: Glycine max uridylate kinase-like (LOC100791426), transcript variant X1, mRNA	NA	gmx:100805459/1e-108/uridylate kinase-like; K09903 uridylate kinase [EC:2.7.4.22]	alr1207/7e-56/---	PF00696/2.5E-20/Amino acid kinase family	biological_process:GO:0009117//nucleotide metabolic process;molecular_function:GO:0016740//transferase activity;
CL21216.Contig2_All	2.13	13.1133	0.1	0.0666667	LIM	gi|698587479|ref|XP_009779198.1|/4.0686e-91/PREDICTED: pollen-specific protein SF3-like [Nicotiana sylvestris]	gi|697140840|ref|XM_009626233.1|/2e-81/PREDICTED: Nicotiana tomentosiformis pollen-specific protein SF3-like (LOC104115563), transcript variant X1, mRNA	sp|P29675|SF3_HELAN/6e-55/Pollen-specific protein SF3 OS=Helianthus annuus GN=SF3 PE=2 SV=1	sot:102604807/1e-89/LIM domain-containing protein PLIM2b-like; K09377 cysteine and glycine-rich protein	NA	PF00412/7.9E-14/LIM domain	molecular_function:GO:0008270//zinc ion binding;
Unigene17858_All	9.045	28.86	1.90333	1.02333	C2C2-GATA	gi|976898977|gb|KVH87719.1|/1.55195e-141/Transcription factor, GATA, plant [Cynara cardunculus var. scolymus]	gi|1000972251|ref|XM_015717595.1|/2e-17/PREDICTED: Ricinus communis GATA transcription factor 9 (LOC8275665), partial mRNA	sp|P69781|GAT12_ARATH/8e-80/GATA transcription factor 12 OS=Arabidopsis thaliana GN=GATA12 PE=2 SV=1	adu:107464083/9e-72/GATA transcription factor 9-like; K17895 GATA-binding protein 3	YMR136w/4e-07/---	PS00344/-/GATA-type zinc finger domain.	NA
Unigene43938_All	2.08	1.37333	0.01	0.01	C3H	gi|727651555|ref|XP_010496488.1|/8.91123e-47/PREDICTED: uncharacterized protein LOC104773550 [Camelina sativa]	NA	sp|P93293|M300_ARATH/7e-07/Uncharacterized mitochondrial protein AtMg00300 OS=Arabidopsis thaliana GN=AtMg00300 PE=4 SV=1	bna:106372859/3e-09/uncharacterized LOC106372859; K03327 multidrug resistance protein, MATE family	NA	PF00642/1.1E-4/Zinc finger C-x8-C-x5-C-x3-H type (and similar)	NA
CL13476.Contig1_All	3.67	3.63667	0.01	0.01	PBF-2-like	gi|698523098|ref|XP_009758353.1|/7.95717e-95/PREDICTED: single-stranded DNA-binding protein WHY1, chloroplastic-like [Nicotiana sylvestris]	gi|698523097|ref|XM_009760051.1|/2e-63/PREDICTED: Nicotiana sylvestris single-stranded DNA-binding protein WHY1, chloroplastic-like (LOC104211055), mRNA	sp|Q9LL85|WHY1_SOLTU/1e-95/Single-stranded DNA-binding protein WHY1, chloroplastic OS=Solanum tuberosum GN=WHY1 PE=1 SV=1	cvr:CHLNCDRAFT_134820/8e-22/hypothetical protein; K14573 nucleolar protein 4	NA	PTHR31745:SF2/2.5E-135/--	biological_process:GO:0050832//defense response to fungus;GO:0045893//positive regulation of transcription, DNA-templated;cellular_component:GO:0005634//nucleus;GO:0009507//chloroplast;molecular_function:GO:0043565//sequence-specific DNA binding;GO:0003700//transcription factor activity, sequence-specific DNA binding;
Unigene65443_All	7.55	7.03667	0.01	0.0533333	C2C2-Dof	gi|727634107|ref|XP_010488134.1|/4.20666e-30/PREDICTED: dof zinc finger protein DOF3.1-like isoform X2 [Camelina sativa]	gi|922371734|ref|XM_013602572.1|/1e-18/Medicago truncatula Dof domain zinc finger protein mRNA	sp|Q94AR6|DOF31_ARATH/1e-28/Dof zinc finger protein DOF3.1 OS=Arabidopsis thaliana GN=DOF3.1 PE=2 SV=2	ath:AT5G62430/3e-20/CDF1; cycling DOF factor 1; K16222 Dof zinc finger protein DOF5.5	NA	PF02701/5.6E-35/Dof domain, zinc finger	NA
Unigene50237_All	10.805	10.6033	0.213333	0.0566667	LOB	gi|661881474|emb|CDP14884.1|/5.19809e-35/unnamed protein product [Coffea canephora]	NA	sp|Q9STS6|LBD27_ARATH/6e-34/LOB domain-containing protein 27 OS=Arabidopsis thaliana GN=LBD27 PE=2 SV=1	aip:107645258/2e-14/LOB domain-containing protein 16-like; K13944	NA	PTHR31301:SF3/3.1E-46/--	NA
CL13247.Contig1_All	3.59	2.92333	0.166667	0.07	C3H	gi|976898320|gb|KVH87412.1|/8.42906e-159/Zinc finger, CCCH-type [Cynara cardunculus var. scolymus]	gi|747056985|ref|XM_011076473.1|/7e-12/PREDICTED: Sesamum indicum zinc finger CCCH domain-containing protein 55-like (LOC105159413), transcript variant X3, mRNA	sp|Q9LIH5|C3H38_ARATH/1e-28/Zinc finger CCCH domain-containing protein 38 OS=Arabidopsis thaliana GN=At3g18640 PE=2 SV=1	pxb:103940658/1e-11/pre-mRNA-splicing factor 38B-like; K12850 pre-mRNA-splicing factor 38B	NA	SM00356/4.2E-6/zinc finger	NA
Unigene461_All	0.03	0.0666667	1.20667	2.32667	C3H	gi|727428483|ref|XP_010472680.1|/7.5355e-25/PREDICTED: uncharacterized protein LOC104752275 [Camelina sativa]	NA	NA	mdm:103454610/1e-08/uncharacterized LOC103454610; K00225 L-galactono-1,4-lactone dehydrogenase [EC:1.3.2.3]	NA	PF14223/3.4E-12/gag-polypeptide of LTR copia-type	NA
Unigene101920_All	1.455	1.24667	0.01	0.01	BSD	gi|976912788|gb|KVH99257.1|/1.78814e-08/BSD-like protein [Cynara cardunculus var. scolymus]	NA	sp|Q9M322|TFB1C_ARATH/3e-07/Probable RNA polymerase II transcription factor B subunit 1-3 OS=Arabidopsis thaliana GN=TFB1-3 PE=2 SV=2	jcu:105639147/1e-08/probable RNA polymerase II transcription factor B subunit 1-1; K03141 transcription initiation factor TFIIH subunit 1	NA	PS50858/8.978/BSD domain profile.	NA
CL1854.Contig13_All	0.755	1.75333	0.166667	0.01	AP2-EREBP	gi|46241282|gb|AAS82861.1|/2.22901e-73/DREB2 transcription factor [Helianthus annuus]	gi|319801033|emb|FR671188.1|/4e-35/Helianthus annuus partial dreb2 gene for drought responsive element binding protein, allele EF2, exon 1	sp|Q8LFR2|DRE2C_ARATH/5e-41/Dehydration-responsive element-binding protein 2C OS=Arabidopsis thaliana GN=DREB2C PE=2 SV=2	sly:543711/4e-51/DREB1; dehydration responsive element binding protein; K09286 EREBP-like factor	NA	PF00847/5.4E-16/AP2 domain	NA
Unigene29411_All	0.32	0.186667	2.82667	4.23333	HSF	gi|976899740|gb|KVH88135.1|/9.28752e-144/Heat shock factor (HSF)-type, DNA-binding [Cynara cardunculus var. scolymus]	gi|727506993|ref|XM_010431332.1|/2e-14/PREDICTED: Camelina sativa heat stress transcription factor A-2-like (LOC104714080), transcript variant X1, mRNA	sp|P41152|HSF30_SOLPE/6e-95/Heat shock factor protein HSF30 OS=Solanum peruvianum GN=HSF30 PE=2 SV=1	tcc:TCM_037308/2e-101/Heat shock transcription factor A2 isoform 1; K09419 heat shock transcription factor, other eukaryote	YGL073w/3e-18/---	PS00434/-/HSF-type DNA-binding domain signature.	biological_process:GO:0006950//response to stress;GO:0009987//cellular process;molecular_function:GO:0003677//DNA binding;
CL6598.Contig4_All	10.605	11.7467	1.13	0.49	AP2-EREBP	gi|976917188|gb|KVI02674.1|/3.36652e-55/AP2/ERF domain-containing protein [Cynara cardunculus var. scolymus]	gi|351726845|ref|NM_001251235.1|/3e-24/Glycine max uncharacterized LOC100527066 (LOC100527066), mRNA	sp|Q9FH94|ERF10_ARATH/9e-38/Ethylene-responsive transcription factor ERF010 OS=Arabidopsis thaliana GN=ERF010 PE=2 SV=1	sot:102581911/5e-48/ethylene-responsive transcription factor RAP2-10-like; K09286 EREBP-like factor	NA	PTHR31729/2.1E-47/--	NA
CL16.Contig1_All	0.37	0.233333	13.3033	9.13667	AP2-EREBP	gi|976920592|gb|KVI05312.1|/4.38017e-30/AP2/ERF domain-containing protein [Cynara cardunculus var. scolymus]	NA	sp|Q9CA27|EF118_ARATH/3e-22/Ethylene-responsive transcription factor ERF118 OS=Arabidopsis thaliana GN=ERF118 PE=2 SV=1	pxb:103926812/3e-18/pathogenesis-related genes transcriptional activator PTI6-like; K13434 pathogenesis-related genes transcriptional activator PTI6	NA	SM00380/8.1E-12/DNA-binding domain in plant proteins such as APETALA2 and EREBPs	NA
Unigene44927_All	2.445	1.48333	0.03	0.02	FAR1	gi|645219448|ref|XP_008235823.1|/7.16984e-172/PREDICTED: protein FAR1-RELATED SEQUENCE 5-like [Prunus mume]	gi|694381465|ref|XM_009368535.1|/2e-06/PREDICTED: Pyrus x bretschneideri uncharacterized LOC103956532 (LOC103956532), mRNA	sp|Q3EBQ3|FRS2_ARATH/1e-20/Protein FAR1-RELATED SEQUENCE 2 OS=Arabidopsis thaliana GN=FRS2 PE=1 SV=1	pmum:103336235/1e-80/histone-lysine N-methyltransferase ASHH1; K11423 histone-lysine N-methyltransferase SETD2 [EC:2.1.1.43]	NA	PTHR31669:SF2/1.9E-85/--	NA
CL1098.Contig2_All	0.43	1.34	0.01	0.01	FAR1	gi|124359207|gb|ABN05718.1|/1.22377e-120/FAR1; Zinc finger, SWIM-type [Medicago truncatula]	NA	sp|Q9SZL8|FRS5_ARATH/1e-76/Protein FAR1-RELATED SEQUENCE 5 OS=Arabidopsis thaliana GN=FRS5 PE=2 SV=1	bna:106433259/1e-76/protein FAR1-RELATED SEQUENCE 5-like; K17604 zinc finger SWIM domain-containing protein 3	NA	PF10551/6.5E-25/MULE transposase domain	NA
Unigene8433_All	2.26	3.79	0.0433333	0.01	C2C2-Dof	gi|747042776|ref|XP_011080257.1|/1.38136e-28/PREDICTED: dof zinc finger protein DOF3.1-like [Sesamum indicum]	gi|731338724|ref|XM_010682164.1|/5e-20/PREDICTED: Beta vulgaris subsp. vulgaris dof zinc finger protein DOF3.4 (LOC104895602), mRNA	sp|Q94AR6|DOF31_ARATH/9e-28/Dof zinc finger protein DOF3.1 OS=Arabidopsis thaliana GN=DOF3.1 PE=2 SV=2	ath:AT5G62430/2e-19/CDF1; cycling DOF factor 1; K16222 Dof zinc finger protein DOF5.5	NA	PTHR31992/7.6E-46/--	NA
CL26065.Contig3_All	1.015	29.4433	0.236667	0.39	LIM	gi|8468051|gb|AAF75284.1|AF116850_1/1.38795e-89/LIM domain protein PLIM-2 [Helianthus annuus] &gt;gi|4321401|gb|AAD15745.1| LIM domain protein PLIM-2 [Helianthus annuus]	gi|4321400|gb|AF047353.1|AF047353/1e-106/Helianthus annuus LIM domain protein PLIM-2 mRNA, complete cds	sp|P29675|SF3_HELAN/3e-48/Pollen-specific protein SF3 OS=Helianthus annuus GN=SF3 PE=2 SV=1	sot:102604807/4e-77/LIM domain-containing protein PLIM2b-like; K09377 cysteine and glycine-rich protein	NA	PS00478/-/LIM zinc-binding domain signature.	molecular_function:GO:0008270//zinc ion binding;
Unigene61501_All	9.66	7.44667	0.01	0.08	Alfin-like	gi|976905595|gb|KVH93226.1|/3.3114e-82/Bromo adjacent homology (BAH) domain-containing protein [Cynara cardunculus var. scolymus]	gi|743883996|ref|XR_843995.1|/6e-32/PREDICTED: Populus euphratica bromo adjacent homology domain-containing 1 protein-like (LOC105134457), transcript variant X3, misc_RNA	sp|Q2R837|ALFL8_ORYSJ/1e-06/PHD finger protein ALFIN-LIKE 8 OS=Oryza sativa subsp. japonica GN=Os11g0244800 PE=2 SV=1	mtr:MTR_5g097190/1e-21/DnaK family protein; K03283 heat shock 70kDa protein 1/8	NA	SM00249/1.0E-9/PHD zinc finger	molecular_function:GO:0046872//metal ion binding;
Unigene41764_All	1.185	1.65	0.01	0.01	C3H	gi|565439335|ref|XP_006282500.1|/5.93868e-56/hypothetical protein CARUB_v10006743mg, partial [Capsella rubella] &gt;gi|482551205|gb|EOA15398.1| hypothetical protein CARUB_v10006743mg, partial [Capsella rubella]	NA	NA	mdm:103454610/1e-09/uncharacterized LOC103454610; K00225 L-galactono-1,4-lactone dehydrogenase [EC:1.3.2.3]	NA	PTHR11439/1.0E-29/--	NA
CL24209.Contig1_All	3.81	1.35	0.01	0.01	LIM	gi|971584892|ref|XP_015160373.1|/0/PREDICTED: protein DA1 isoform X1 [Solanum tuberosum]	gi|764546614|ref|XM_011461279.1|/1e-56/PREDICTED: Fragaria vesca subsp. vesca protein DA1 (LOC101309904), transcript variant X2, mRNA	sp|Q8W4F0|DAR1_ARATH/2e-162/Protein DA1-related 1 OS=Arabidopsis thaliana GN=DAR1 PE=1 SV=3	mis:MICPUN_57546/8e-07/hypothetical protein; K05760 paxillin	NA	PS50023/12.395/LIM domain profile.	NA
CL15108.Contig2_All	6.875	8.71333	0.01	0.01	FAR1	gi|694416369|ref|XP_009336310.1|/6.50508e-11/PREDICTED: protein FAR1-RELATED SEQUENCE 8 [Pyrus x bretschneideri]	NA	sp|Q9SSQ4|FRS6_ARATH/6e-10/Protein FAR1-RELATED SEQUENCE 6 OS=Arabidopsis thaliana GN=FRS6 PE=2 SV=1	pxb:103928917/1e-11/protein FAR1-RELATED SEQUENCE 8; K17604 zinc finger SWIM domain-containing protein 3	NA	PTHR31669:SF3/1.3E-20/--	NA
CL24697.Contig1_All	6.895	5.46	0.33	0.146667	NOZZLE	gi|976926593|gb|KVI10453.1|/4.24361e-125/hypothetical protein Ccrd_011127 [Cynara cardunculus var. scolymus]	gi|731432041|ref|XM_010645845.1|/8e-14/PREDICTED: Vitis vinifera uncharacterized LOC104877499 (LOC104877499), transcript variant X2, mRNA	NA	sind:105165428/1e-42/WAS/WASL-interacting protein family member 1-like; K19475 WAS/WASL-interacting protein	NA	NA	NA
Unigene46082_All	4.105	3.98	0.04	0.106667	FAR1	gi|731373168|ref|XP_010666566.1|/5.18037e-144/PREDICTED: protein FAR1-RELATED SEQUENCE 5-like [Beta vulgaris subsp. vulgaris]	NA	sp|Q9SZL8|FRS5_ARATH/1e-79/Protein FAR1-RELATED SEQUENCE 5 OS=Arabidopsis thaliana GN=FRS5 PE=2 SV=1	pmum:103344202/9e-78/protein FAR1-RELATED SEQUENCE 5-like; K17604 zinc finger SWIM domain-containing protein 3	NA	SM00575/0.0036/plant mutator transposase zinc finger	NA
Unigene43489_All	2.34	2.20333	0.01	0.01	C3H	gi|727651555|ref|XP_010496488.1|/1.49076e-46/PREDICTED: uncharacterized protein LOC104773550 [Camelina sativa]	NA	sp|P93293|M300_ARATH/6e-08/Uncharacterized mitochondrial protein AtMg00300 OS=Arabidopsis thaliana GN=AtMg00300 PE=4 SV=1	mdm:103411372/2e-08/probable pectinesterase/pectinesterase inhibitor 32; K01051 pectinesterase [EC:3.1.1.11]	NA	PF00642/1.1E-4/Zinc finger C-x8-C-x5-C-x3-H type (and similar)	NA
CL24221.Contig2_All	1.355	1.81	0.16	0.01	HSF	gi|976929597|gb|KVI12439.1|/6.66632e-23/Heat shock factor (HSF)-type, DNA-binding [Cynara cardunculus var. scolymus]	gi|747098024|ref|XM_011098698.1|/1e-12/PREDICTED: Sesamum indicum protein Dr1 homolog (LOC105176025), transcript variant X2, mRNA	sp|Q6VBB2|HFA2B_ORYSJ/3e-18/Heat stress transcription factor A-2b OS=Oryza sativa subsp. japonica GN=HSFA2B PE=2 SV=1	sot:102602063/3e-20/heat stress transcription factor A-7a-like; K09419 heat shock transcription factor, other eukaryote	NA	SM00415/0.0064/heat shock factor	NA
CL8427.Contig2_All	11.505	2.83667	0.233333	0.01	C3H	gi|976926835|gb|KVI10680.1|/2.46477e-129/Zinc finger, CCCH-type [Cynara cardunculus var. scolymus]	gi|965664935|dbj|AP015036.1|/8e-17/Vigna angularis var. angularis DNA, chromosome 3, almost complete sequence, cultivar: Shumari	sp|Q94AD9|C3H3_ARATH/3e-76/Zinc finger CCCH domain-containing protein 3 OS=Arabidopsis thaliana GN=At1g04990 PE=2 SV=1	dosa:Os06t0520600-01/4e-28/Os06g0520600, ZINC_FINGER_CCCH_DOMAIN-CONTAINING_PROTEIN_43, C3H43; Similar to Zinc finger CCCH type domain containing protein ZFN-like 1.; K03260 translation initiation factor 4G	NA	PS50103/14.38/Zinc finger C3H1-type profile.	NA
Unigene46546_All	0.115	3.01667	0.01	0.01	LIM	gi|976908173|gb|KVH95403.1|/1.86989e-78/Zinc finger, LIM-type [Cynara cardunculus var. scolymus]	gi|720054817|ref|XM_010274874.1|/5e-11/PREDICTED: Nelumbo nucifera LIM domain-containing protein PLIM2c (LOC104608790), mRNA	sp|P29675|SF3_HELAN/1e-44/Pollen-specific protein SF3 OS=Helianthus annuus GN=SF3 PE=2 SV=1	pxb:103942168/2e-70/pollen-specific protein SF3-like; K09377 cysteine and glycine-rich protein	NA	PTHR24206:SF22/1.0E-87/--	molecular_function:GO:0008270//zinc ion binding;
CL23417.Contig1_All	2.79	8.41333	0.01	0.0633333	LOB	gi|976912319|gb|KVH98822.1|/8.62377e-105/lateral organ boundaries domain-containing protein [Cynara cardunculus var. scolymus]	gi|854959340|gb|KM670778.1|/2e-17/Carthamus tinctorius clone NGSaf_220 microsatellite NGSaf sequence	sp|Q9STS6|LBD27_ARATH/6e-52/LOB domain-containing protein 27 OS=Arabidopsis thaliana GN=LBD27 PE=2 SV=1	aip:107626981/3e-20/LOB domain-containing protein 16-like; K13944	NA	PTHR31301/4.9E-58/--	NA
Unigene42832_All	14.99	91.1	0.0433333	0.186667	LIM	gi|356511501|ref|XP_003524464.1|/1.52202e-72/PREDICTED: LIM domain-containing protein WLIM2b [Glycine max] &gt;gi|734382530|gb|KHN23662.1| Pollen-specific protein SF3 [Glycine soja] &gt;gi|947111520|gb|KRH59846.1| hypothetical protein GLYMA_05G205800 [Glycine max]	gi|743826151|ref|XM_011024430.1|/5e-11/PREDICTED: Populus euphratica LIM domain-containing protein WLIM2b-like (LOC105124412), mRNA	sp|P29675|SF3_HELAN/8e-50/Pollen-specific protein SF3 OS=Helianthus annuus GN=SF3 PE=2 SV=1	gmx:100499865/3e-73/LIM domain-containing protein WLIM2b; K09377 cysteine and glycine-rich protein	NA	PS50023/13.345/LIM domain profile.	molecular_function:GO:0046872//metal ion binding;
CL5613.Contig1_All	0.86	1.92	0.01	0.01	MADS	gi|332368773|emb|CCA61011.1|/1.02021e-73/GSOC2 protein [Gerbera hybrid cultivar]	gi|332368772|emb|FR846140.1|/3e-83/Gerbera hybrid cultivar partial mRNA for GSOC2 protein (gsoc2 gene)	sp|O64645|SOC1_ARATH/8e-58/MADS-box protein SOC1 OS=Arabidopsis thaliana GN=SOC1 PE=1 SV=1	vra:106752989/9e-61/MADS-box protein SOC1-like; K09260 MADS-box transcription enhancer factor 2A	YPL089c/3e-10/---	SM00432/1.0E-38/--	biological_process:GO:0044707//single-multicellular organism process;GO:0050789//regulation of biological process;GO:0006351//transcription, DNA-templated;GO:0044767//single-organism developmental process;GO:0048856//anatomical structure development;GO:0065007//biological regulation;cellular_component:GO:0016020//membrane;GO:0044424//intracellular part;molecular_function:GO:0005515//protein bindi…
CL193.Contig2_All	2.745	1.85	0.01	0.01	C2H2	gi|976912794|gb|KVH99262.1|/1.01333e-70/Zinc finger, C2H2-like protein [Cynara cardunculus var. scolymus]	NA	sp|O64571|UBA1C_ARATH/8e-07/UBP1-associated proteins 1C OS=Arabidopsis thaliana GN=UBA1C PE=3 SV=2	pxb:103930935/3e-25/zinc finger protein 346-like; K13203 zinc finger RNA-binding protein	NA	PTHR23067/5.5E-17/--	NA
CL23417.Contig2_All	17.58	34.58	0.03	0.0766667	LOB	gi|976912319|gb|KVH98822.1|/6.83436e-105/lateral organ boundaries domain-containing protein [Cynara cardunculus var. scolymus]	gi|854959340|gb|KM670778.1|/2e-17/Carthamus tinctorius clone NGSaf_220 microsatellite NGSaf sequence	sp|Q9STS6|LBD27_ARATH/5e-52/LOB domain-containing protein 27 OS=Arabidopsis thaliana GN=LBD27 PE=2 SV=1	aip:107626981/2e-20/LOB domain-containing protein 16-like; K13944	NA	PTHR31301/4.9E-58/--	NA
Unigene1787_All	0.01	0.0533333	6.98333	3.85667	MADS	gi|4218169|emb|CAA08802.1|/1.88696e-106/MADs-box protein, GDEF1 [Gerbera hybrid cultivar]	gi|4218168|emb|AJ009724.1|/1e-154/Gerbera hybrida cv. 'Terra Regina' mRNA for MADS-box protein, GDEF1	sp|Q07472|MADS1_PETHY/6e-60/Floral homeotic protein PMADS 1 OS=Petunia hybrida GN=PMADS1 PE=2 SV=1	rcu:8273018/6e-66/floral homeotic protein DEFICIENS; K09264 MADS-box transcription factor, plant	YPL089c/4e-10/---	PTHR11945/2.6E-75/--	biological_process:GO:0006351//transcription, DNA-templated;molecular_function:GO:0005488//binding;
CL10307.Contig2_All	0.195	0.17	7.17	4.39333	LIM	gi|659115925|ref|XP_008457810.1|/0/PREDICTED: protein DA1-related 1-like isoform X2 [Cucumis melo]	gi|605097767|gb|KJ019324.1|/0.0/Chrysanthemum indicum clone CL2340 microsatellite sequence	sp|Q8W4F0|DAR1_ARATH/0.0/Protein DA1-related 1 OS=Arabidopsis thaliana GN=DAR1 PE=1 SV=3	nnu:104590139/4e-82/E3 ubiquitin-protein ligase RNF185; K10666 E3 ubiquitin-protein ligase RNF5 [EC:2.3.2.27]	YOR054c/2e-13/---	PF12315/4.7E-97/Protein of unknown function (DUF3633)	molecular_function:GO:0046872//metal ion binding;
Unigene5902_All	7.49	5.91667	0.03	0.01	C2C2-Dof	gi|747042776|ref|XP_011080257.1|/3.82338e-28/PREDICTED: dof zinc finger protein DOF3.1-like [Sesamum indicum]	gi|731338724|ref|XM_010682164.1|/8e-20/PREDICTED: Beta vulgaris subsp. vulgaris dof zinc finger protein DOF3.4 (LOC104895602), mRNA	sp|Q94AR6|DOF31_ARATH/3e-28/Dof zinc finger protein DOF3.1 OS=Arabidopsis thaliana GN=DOF3.1 PE=2 SV=2	brp:103855006/4e-18/cyclic dof factor 1-like; K16222 Dof zinc finger protein DOF5.5	NA	PTHR31992/9.8E-42/--	NA
CL933.Contig2_All	2.325	1.38333	0.0633333	0.01	AP2-EREBP	gi|976920593|gb|KVI05313.1|/1.38237e-62/AP2/ERF domain-containing protein [Cynara cardunculus var. scolymus]	gi|698507618|ref|XM_009800838.1|/2e-11/PREDICTED: Nicotiana sylvestris ethylene-responsive transcription factor ERF118-like (LOC104245253), transcript variant X2, mRNA	sp|Q9CA27|EF118_ARATH/8e-28/Ethylene-responsive transcription factor ERF118 OS=Arabidopsis thaliana GN=ERF118 PE=2 SV=1	pxb:103949107/2e-22/pathogenesis-related genes transcriptional activator PTI6-like; K13434 pathogenesis-related genes transcriptional activator PTI6	NA	PTHR31190/6.7E-29/--	NA
CL541.Contig1_All	31.035	43.5233	0.176667	0.223333	WRKY	gi|976916527|gb|KVI02034.1|/4.61992e-150/DNA-binding WRKY [Cynara cardunculus var. scolymus]	gi|764513388|ref|XM_011465135.1|/1e-66/PREDICTED: Fragaria vesca subsp. vesca probable WRKY transcription factor 31 (LOC101302596), mRNA	sp|Q93WT0|WRK31_ARATH/4e-103/Probable WRKY transcription factor 31 OS=Arabidopsis thaliana GN=WRKY31 PE=2 SV=1	jcu:105648078/6e-26/probable WRKY transcription factor 33; K13424 WRKY transcription factor 33	NA	PTHR31429/2.8E-139/--	NA
CL541.Contig2_All	31.445	44.7433	0.17	0.183333	WRKY	gi|976916527|gb|KVI02034.1|/1.10541e-150/DNA-binding WRKY [Cynara cardunculus var. scolymus]	gi|764513388|ref|XM_011465135.1|/5e-62/PREDICTED: Fragaria vesca subsp. vesca probable WRKY transcription factor 31 (LOC101302596), mRNA	sp|Q93WT0|WRK31_ARATH/1e-103/Probable WRKY transcription factor 31 OS=Arabidopsis thaliana GN=WRKY31 PE=2 SV=1	jcu:105648078/6e-26/probable WRKY transcription factor 33; K13424 WRKY transcription factor 33	NA	PTHR31429/1.2E-137/--	NA
Unigene11773_All	1.56	1.41333	0.01	0.01	WRKY	gi|32454266|gb|AAP82932.1|/3.92276e-06/WRKY transcription factor 33 [Capsella rubella] &gt;gi|32454268|gb|AAP82933.1| WRKY transcription factor 33 [Capsella rubella]	NA	sp|Q8S8P5|WRK33_ARATH/5e-07/Probable WRKY transcription factor 33 OS=Arabidopsis thaliana GN=WRKY33 PE=1 SV=2	bna:106405881/3e-06/probable WRKY transcription factor 33; K13424 WRKY transcription factor 33	NA	PF03106/8.0E-7/WRKY DNA -binding domain	NA
Unigene26314_All	0.515	1.1	0.01	0.01	FAR1	gi|731355904|ref|XP_010689388.1|/0/PREDICTED: protein FAR1-RELATED SEQUENCE 11-like [Beta vulgaris subsp. vulgaris]	gi|955353223|ref|XM_014764577.1|/5e-10/PREDICTED: Glycine max protein FAR1-RELATED SEQUENCE 11-like (LOC100813516), transcript variant X3, mRNA	sp|Q9SY66|FRS11_ARATH/6e-107/Protein FAR1-RELATED SEQUENCE 11 OS=Arabidopsis thaliana GN=FRS11 PE=2 SV=1	obr:102699381/8e-66/ethylene receptor 3; K14509 ethylene receptor [EC:2.7.13.-]	NA	PTHR31669/8.4E-112/--	NA
Unigene53599_All	0.01	0.01	3.63667	2.50667	CSD	gi|901816032|gb|KMZ70341.1|/5.36697e-22/Cold shock domain-containing protein 4 [Zostera marina]	NA	sp|Q38896|CSP4_ARATH/2e-21/Cold shock domain-containing protein 4 OS=Arabidopsis thaliana GN=CSP4 PE=1 SV=1	sita:101783401/2e-20/glycine-rich protein 2; K09250 cellular nucleic acid-binding protein	NA	SM00357/9.1E-12/Cold shock protein domain	NA
Unigene72363_All	0.01	1.24333	0.01	0.01	FAR1	gi|702379156|ref|XP_010063176.1|/5.14289e-07/PREDICTED: protein FAR1-RELATED SEQUENCE 5-like isoform X2 [Eucalyptus grandis]	NA	sp|Q6NQJ7|FRS4_ARATH/2e-06/Protein FAR1-RELATED SEQUENCE 4 OS=Arabidopsis thaliana GN=FRS4 PE=2 SV=2	vvi:100264645/7e-07/protein FAR1-RELATED SEQUENCE 7-like; K17604 zinc finger SWIM domain-containing protein 3	NA	PF03101/1.4E-10/FAR1 DNA-binding domain	NA
CL1090.Contig6_All	0.01	0.0366667	1.32667	2.16667	bHLH	gi|976915205|gb|KVI01172.1|/1.41805e-56/Myc-type, basic helix-loop-helix (bHLH) domain-containing protein [Cynara cardunculus var. scolymus]	NA	sp|Q9FN69|GL3_ARATH/5e-14/Transcription factor GLABRA 3 OS=Arabidopsis thaliana GN=GL3 PE=1 SV=1	sind:105164397/4e-11/transcription factor MYC2-like; K13422 transcription factor MYC2	NA	PS50888/16.171/Myc-type, basic helix-loop-helix (bHLH) domain profile.	NA
CL2583.Contig10_All	0.01	0.01	0.113333	1.92333	TIG	gi|976911178|gb|KVH97835.1|/0/Ankyrin repeat-containing protein [Cynara cardunculus var. scolymus]	gi|764645717|ref|XM_011459191.1|/6e-29/PREDICTED: Fragaria vesca subsp. vesca calmodulin-binding transcription activator 4 (LOC101306402), mRNA	sp|Q9FYG2|CMTA4_ARATH/0.0/Calmodulin-binding transcription activator 4 OS=Arabidopsis thaliana GN=CMTA4 PE=1 SV=1	apro:F751_6987/5e-25/Triacylglycerol lipase SDP1; K14674 TAG lipase / steryl ester hydrolase / phospholipase A2 / LPA acyltransferase [EC:3.1.1.3 3.1.1.13 3.1.1.4 2.3.1.51]	NA	PF03859/5.9E-50/CG-1 domain	NA
Unigene46814_All	0.615	1.20333	0.01	0.01	FAR1	gi|731346874|ref|XP_010684684.1|/1.33236e-28/PREDICTED: protein FAR1-RELATED SEQUENCE 5-like [Beta vulgaris subsp. vulgaris]	gi|385198424|gb|JQ771310.1|/4e-38/Silene vulgaris isolate S9L chromosome 1 mitochondrion, complete sequence	sp|Q9SZL8|FRS5_ARATH/6e-09/Protein FAR1-RELATED SEQUENCE 5 OS=Arabidopsis thaliana GN=FRS5 PE=2 SV=1	dosa:Os01t0852650-00/2e-17/Os01g0852650; FAR1 DNA binding domain domain containing protein.; K17604 zinc finger SWIM domain-containing protein 3	NA	PF03101/5.1E-6/FAR1 DNA-binding domain	NA
Unigene54101_All	2.025	9.72	0.0466667	0.07	WRKY	gi|976905442|gb|KVH93078.1|/1.61768e-134/DNA-binding WRKY [Cynara cardunculus var. scolymus]	gi|764513388|ref|XM_011465135.1|/9e-63/PREDICTED: Fragaria vesca subsp. vesca probable WRKY transcription factor 31 (LOC101302596), mRNA	sp|Q9C519|WRKY6_ARATH/8e-110/WRKY transcription factor 6 OS=Arabidopsis thaliana GN=WRKY6 PE=1 SV=1	pop:POPTR_0016s13600g/9e-28/POPTRDRAFT_577093; WRKY family transcription factor family protein; K13424 WRKY transcription factor 33	NA	SM00774/1.2E-36/DNA binding domain	NA
CL4750.Contig5_All	0.055	0.09	3.68	3.59	TCP	gi|976917099|gb|KVI02591.1|/2.37126e-152/Transcription factor, TCP [Cynara cardunculus var. scolymus]	gi|970007326|ref|XM_015209060.1|/2e-43/PREDICTED: Solanum pennellii transcription factor TCP13 (LOC107009706), transcript variant X2, mRNA	sp|Q9FME3|TCP5_ARATH/2e-41/Transcription factor TCP5 OS=Arabidopsis thaliana GN=TCP5 PE=2 SV=1	gra:105778883/7e-15/probable E3 ubiquitin-protein ligase ARI2; K11968 ariadne-1 [EC:2.3.2.27]	NA	PTHR31072:SF5/2.8E-69/--	NA
CL77.Contig12_All	29.11	14.8967	0.436667	0.236667	FAR1	gi|731373168|ref|XP_010666566.1|/3.23007e-136/PREDICTED: protein FAR1-RELATED SEQUENCE 5-like [Beta vulgaris subsp. vulgaris]	NA	sp|Q9SZL8|FRS5_ARATH/2e-80/Protein FAR1-RELATED SEQUENCE 5 OS=Arabidopsis thaliana GN=FRS5 PE=2 SV=1	adu:107473504/2e-69/protein FAR1-RELATED SEQUENCE 5-like; K17604 zinc finger SWIM domain-containing protein 3	NA	PF04434/2.5E-5/SWIM zinc finger	NA
CL19165.Contig2_All	14.385	19.8233	0.63	0.41	AP2-EREBP	gi|590721504|ref|XP_007051632.1|/1.50891e-42/AP2/ERF domain-containing transcription factor, putative [Theobroma cacao] &gt;gi|508703893|gb|EOX95789.1| AP2/ERF domain-containing transcription factor, putative [Theobroma cacao]	NA	sp|O82339|CRF5_ARATH/3e-33/Ethylene-responsive transcription factor CRF5 OS=Arabidopsis thaliana GN=CRF5 PE=1 SV=1	pmum:103338595/1e-31/pathogenesis-related genes transcriptional activator PTI6-like; K13434 pathogenesis-related genes transcriptional activator PTI6	NA	SM00380/7.7E-34/DNA-binding domain in plant proteins such as APETALA2 and EREBPs	NA
CL24697.Contig3_All	9.485	8.47	1.25667	0.37	NOZZLE	gi|976926593|gb|KVI10453.1|/1.10303e-111/hypothetical protein Ccrd_011127 [Cynara cardunculus var. scolymus]	gi|985459241|ref|XM_015532564.1|/3e-13/PREDICTED: Citrus sinensis uncharacterized LOC102617986 (LOC102617986), transcript variant X1, mRNA	NA	sind:105165428/2e-37/WAS/WASL-interacting protein family member 1-like; K19475 WAS/WASL-interacting protein	NA	NA	NA
CL14880.Contig2_All	5.455	1.84667	1.90333	0.0333333	bHLH	gi|976926884|gb|KVI10728.1|/1.52909e-87/hypothetical protein Ccrd_010887 [Cynara cardunculus var. scolymus]	gi|950969529|ref|XM_014644360.1|/6e-39/PREDICTED: Vigna radiata var. radiata transcription factor bHLH63-like (LOC106760915), mRNA	sp|Q8GY61|BH063_ARATH/5e-44/Transcription factor bHLH63 OS=Arabidopsis thaliana GN=BHLH63 PE=1 SV=1	gra:105803619/4e-15/GTP-binding protein SAR1-like; K07953 GTP-binding protein SAR1 [EC:3.6.5.-]	NA	SM00353/6.2E-9/helix loop helix domain	NA
CL14666.Contig1_All	1.31	1.56333	0.01	0.01	ABI3VP1	gi|976904935|gb|KVH92588.1|/4.97019e-52/B3 DNA binding domain-containing protein [Cynara cardunculus var. scolymus]	NA	sp|Q8LAV5|REM20_ARATH/1e-18/B3 domain-containing protein REM20 OS=Arabidopsis thaliana GN=REM20 PE=2 SV=1	atr:18440904/1e-08/putative methyltransferase C9orf114; K09142 uncharacterized protein	NA	PS50863/13.366/B3 DNA-binding domain profile.	NA
CL2268.Contig2_All	0.075	0.01	0.396667	4.05667	C3H	gi|922463327|ref|XP_013632454.1|/1.41598e-46/PREDICTED: myb-like protein P [Brassica oleracea var. oleracea]	NA	NA	pmum:103341783/3e-10/heat shock 70 kDa protein 18-like; K03283 heat shock 70kDa protein 1/8	NA	PTHR11439:SF137/2.2E-32/--	NA
CL6002.Contig2_All	8.2	8.19333	0.6	0.333333	FHA	gi|661881266|emb|CDP15013.1|/0/unnamed protein product [Coffea canephora]	gi|731426803|ref|XM_010665437.1|/0.0/PREDICTED: Vitis vinifera uncharacterized LOC100266414 (LOC100266414), transcript variant X2, mRNA	sp|Q9SEX2|KTNA1_ARATH/1e-55/Katanin p60 ATPase-containing subunit A1 OS=Arabidopsis thaliana GN=AAA1 PE=1 SV=1	mtr:MTR_1g101870/4e-98/elongation factor 1-alpha; K03231 elongation factor 1-alpha	YGR028w/4e-61/---	PS00674/-/AAA-protein family signature.	biological_process:GO:0031122//cytoplasmic microtubule organization;cellular_component:GO:0005634//nucleus;molecular_function:GO:0005524//ATP binding;GO:0008568//microtubule-severing ATPase activity;
Unigene59067_All	2.405	3.86667	0.01	0.01	LOB	gi|976917167|gb|KVI02655.1|/4.22447e-67/lateral organ boundaries domain-containing protein [Cynara cardunculus var. scolymus]	gi|922358875|ref|XM_003611749.2|/9e-10/Medicago truncatula lateral organ boundaries (LOB) domain protein mRNA	sp|Q9FKZ3|LBD36_ARATH/8e-48/LOB domain-containing protein 36 OS=Arabidopsis thaliana GN=LBD36 PE=2 SV=1	vra:106757503/4e-16/LOB domain-containing protein 16-like; K13944	YBR112c/2e-07/---	PS50891/15.822/LOB domain profile.	NA
CL13443.Contig3_All	1.915	13.2033	0.01	0.0433333	LOB	gi|976911292|gb|KVH97947.1|/1.36971e-116/lateral organ boundaries domain-containing protein [Cynara cardunculus var. scolymus]	gi|727413456|ref|XM_010503058.1|/5e-06/PREDICTED: Camelina sativa LOB domain-containing protein 22-like (LOC104778575), transcript variant X5, mRNA	sp|Q9LRW1|LBD22_ARATH/4e-52/LOB domain-containing protein 22 OS=Arabidopsis thaliana GN=LBD22 PE=2 SV=1	gra:105792299/1e-19/LOB domain-containing protein 16; K13944	NA	PS50891/25.718/LOB domain profile.	NA
CL14949.Contig2_All	2.145	0.396667	15.88	19.93	MADS	gi|316890774|gb|ADU56833.1|/1.88336e-78/MADS-box protein STMADS11 subfamily [Coffea arabica] &gt;gi|610259964|gb|AHW58042.1| SVP-2 [Coffea arabica] &gt;gi|661884969|emb|CDP11501.1| unnamed protein product [Coffea canephora]	gi|673576793|gb|KM057787.1|/3e-37/Camellia sinensis SVP1 protein mRNA, complete cds	sp|Q9FUY6|JOIN_SOLLC/2e-65/MADS-box protein JOINTLESS OS=Solanum lycopersicum GN=J PE=1 SV=1	tcc:TCM_034501/2e-77/K-box region and MADS-box transcription factor family protein; K09260 MADS-box transcription enhancer factor 2A	YPL089c/7e-12/---	PS00350/-/MADS-box domain signature.	biological_process:GO:0006355//regulation of transcription, DNA-templated;cellular_component:GO:0005634//nucleus;molecular_function:GO:0003677//DNA binding;GO:0003700//transcription factor activity, sequence-specific DNA binding;GO:0046983//protein dimerization activity;
CL24190.Contig1_All	0.045	0.01	2.37	2.77	C2C2-CO-like	gi|698548479|ref|XP_009768363.1|/1.04282e-129/PREDICTED: zinc finger protein CONSTANS-LIKE 9-like [Nicotiana sylvestris] &gt;gi|698548482|ref|XP_009768364.1| PREDICTED: zinc finger protein CONSTANS-LIKE 9-like [Nicotiana sylvestris]	gi|720100280|ref|XM_010249893.1|/8e-21/PREDICTED: Nelumbo nucifera zinc finger protein CONSTANS-LIKE 9-like (LOC104591103), mRNA	sp|Q9LUA9|COL10_ARATH/8e-103/Zinc finger protein CONSTANS-LIKE 10 OS=Arabidopsis thaliana GN=COL10 PE=1 SV=1	brp:103846381/1e-15/zinc finger protein CONSTANS; K12135 zinc finger protein CONSTANS	NA	PTHR31717/7.5E-58/--	NA
CL1784.Contig3_All	4.805	7.08	1.07	0.246667	AP2-EREBP	gi|976907870|gb|KVH95109.1|/2.55973e-93/AP2/ERF domain-containing protein [Cynara cardunculus var. scolymus]	gi|134303498|gb|EF469886.1|/2e-54/Helianthus annuus RFLP probe ZVG27 mRNA sequence	sp|P42736|RAP23_ARATH/6e-44/Ethylene-responsive transcription factor RAP2-3 OS=Arabidopsis thaliana GN=RAP2-3 PE=1 SV=2	pmum:103323067/4e-50/ethylene-responsive transcription factor RAP2-3; K09286 EREBP-like factor	NA	PTHR31190/1.7E-44/--	NA
CL6278.Contig5_All	0.395	0.286667	34.7867	25.09	NAC	gi|976916945|gb|KVI02438.1|/2.19827e-99/No apical meristem (NAM) protein [Cynara cardunculus var. scolymus]	gi|223987374|gb|EU296447.1|/4e-59/Mikania micrantha NAC transcription factor ATAF1 mRNA, complete cds	sp|Q39013|NAC2_ARATH/5e-58/NAC domain-containing protein 2 OS=Arabidopsis thaliana GN=NAC002 PE=2 SV=2	bna:106399005/9e-14/uncharacterized LOC106399005; K01054 acylglycerol lipase [EC:3.1.1.23]	NA	PTHR31719:SF4/3.3E-74/--	biological_process:GO:0006355//regulation of transcription, DNA-templated;cellular_component:GO:0005634//nucleus;molecular_function:GO:0003677//DNA binding;
Unigene64756_All	4.09	4.84667	0.153333	0.08	AP2-EREBP	gi|976920593|gb|KVI05313.1|/2.6532e-64/AP2/ERF domain-containing protein [Cynara cardunculus var. scolymus]	gi|731340731|ref|XM_010683255.1|/9e-17/PREDICTED: Beta vulgaris subsp. vulgaris ethylene-responsive transcription factor ERF118-like (LOC104896506), transcript variant X2, mRNA	sp|Q9CA27|EF118_ARATH/4e-29/Ethylene-responsive transcription factor ERF118 OS=Arabidopsis thaliana GN=ERF118 PE=2 SV=1	aip:107635685/3e-20/pathogenesis-related genes transcriptional activator PTI6-like; K13434 pathogenesis-related genes transcriptional activator PTI6	NA	PF00847/6.8E-14/AP2 domain	NA
Unigene42604_All	0.82	1.18667	0.01	0.01	C3H	gi|835928354|ref|XP_012699226.1|/1.72517e-20/PREDICTED: uncharacterized protein LOC105913826 [Setaria italica]	NA	sp|Q9FWS3|C3H16_ARATH/2e-07/Zinc finger CCCH domain-containing protein 16 OS=Arabidopsis thaliana GN=At1g75340 PE=2 SV=2	brp:103831989/3e-07/zinc finger CCCH domain-containing protein 16; K14321 nucleoporin-like protein 2	NA	PF00642/1.5E-9/Zinc finger C-x8-C-x5-C-x3-H type (and similar)	NA
CL17829.Contig4_All	0.055	0.01	2.65667	1.82667	AP2-EREBP	gi|432332460|gb|AGB07587.1|/1.26071e-51/ethylene-responsive transcription factor 4 [Artemisia annua]	gi|432332459|gb|JQ797709.1|/0.0/Artemisia annua ethylene-responsive transcription factor 4 (ERF4) mRNA, complete cds	sp|Q9FE67|ERF80_ARATH/2e-25/Ethylene-responsive transcription factor 9 OS=Arabidopsis thaliana GN=ERF9 PE=2 SV=1	vvi:100241392/1e-25/ethylene-responsive transcription factor 3-like; K09286 EREBP-like factor	NA	PS51032/23.683/AP2/ERF domain profile.	biological_process:GO:0006351//transcription, DNA-templated;
Unigene50130_All	10.115	8.95333	0.01	0.0633333	Alfin-like	gi|460395923|ref|XP_004243529.1|/1.22545e-55/PREDICTED: protein mlo2-like isoform X1 [Solanum lycopersicum]	NA	NA	mtr:MTR_5g097190/7e-18/DnaK family protein; K03283 heat shock 70kDa protein 1/8	NA	SM00249/4.3E-7/PHD zinc finger	NA
Unigene46239_All	0.76	28.4933	0.156667	0.21	LIM	gi|5932432|gb|AAD56957.1|AF187103_1/7.06335e-91/LIM domain protein PLIM1b [Helianthus annuus]	gi|5932433|gb|AF187104.1|AF187104/1e-112/Helianthus annuus LIM domain protein PLIM1a (PLIM1a) mRNA, complete cds	sp|P29675|SF3_HELAN/1e-92/Pollen-specific protein SF3 OS=Helianthus annuus GN=SF3 PE=2 SV=1	mus:103990637/3e-79/pollen-specific protein SF3-like; K09377 cysteine and glycine-rich protein	NA	PS50023/12.583/LIM domain profile.	molecular_function:GO:0008270//zinc ion binding;
CL14944.Contig3_All	2.53	3.57333	0.123333	0.12	Alfin-like	gi|573956736|ref|XP_006660596.1|/1.23049e-73/PREDICTED: protein polybromo-1-like [Oryza brachyantha]	gi|1000967625|ref|XM_002518377.2|/1e-08/PREDICTED: Ricinus communis chromatin remodeling protein EBS (LOC8277971), mRNA	NA	mtr:MTR_5g097190/8e-27/DnaK family protein; K03283 heat shock 70kDa protein 1/8	NA	PF01426/1.3E-18/BAH domain	molecular_function:GO:0046872//metal ion binding;
CL19931.Contig1_All	4.52	5.61333	0.0466667	0.05	C2H2	gi|976911121|gb|KVH97780.1|/1.61016e-156/Zinc finger, C2H2 [Cynara cardunculus var. scolymus]	gi|823136097|ref|XM_012612348.1|/4e-56/PREDICTED: Gossypium raimondii uncharacterized zinc finger protein At4g06634 (LOC105786078), transcript variant X4, mRNA	sp|Q2V3L3|Y4634_ARATH/8e-132/Uncharacterized zinc finger protein At4g06634 OS=Arabidopsis thaliana GN=At4g06634 PE=1 SV=1	sind:105172546/2e-154/uncharacterized zinc finger protein At4g06634; K09201 transcription factor YY	SPAC144.09c/3e-17/---	PS50157/10.201/Zinc finger C2H2 type domain profile.	molecular_function:GO:0005488//binding;
Unigene1491_All	0.825	2.28333	0.07	0.01	LOB	gi|976905290|gb|KVH92930.1|/2.52084e-53/hypothetical protein Ccrd_005014 [Cynara cardunculus var. scolymus]	NA	sp|Q9LRW1|LBD22_ARATH/2e-43/LOB domain-containing protein 22 OS=Arabidopsis thaliana GN=LBD22 PE=2 SV=1	atr:105421183/3e-19/LOB domain-containing protein 16; K13944	NA	PS50891/24.727/LOB domain profile.	NA
CL26984.Contig3_All	1.09	0.01	0.576667	3.05667	LOB	gi|976904986|gb|KVH92637.1|/2.62679e-27/lateral organ boundaries domain-containing protein [Cynara cardunculus var. scolymus]	NA	sp|P59468|LBD24_ARATH/3e-14/LOB domain-containing protein 24 OS=Arabidopsis thaliana GN=LBD24 PE=2 SV=1	mus:103978667/6e-10/LOB domain-containing protein 16-like isoform X1; K13944	NA	PF03195/6.7E-13/Protein of unknown function DUF260	NA
CL3551.Contig4_All	1.69	4.36333	0.2	0.0433333	FAR1	gi|731373168|ref|XP_010666566.1|/4.66764e-136/PREDICTED: protein FAR1-RELATED SEQUENCE 5-like [Beta vulgaris subsp. vulgaris]	NA	sp|Q9SZL8|FRS5_ARATH/6e-83/Protein FAR1-RELATED SEQUENCE 5 OS=Arabidopsis thaliana GN=FRS5 PE=2 SV=1	fve:101305436/8e-71/protein FAR1-RELATED SEQUENCE 5-like; K17604 zinc finger SWIM domain-containing protein 3	NA	PS50966/9.594/Zinc finger SWIM-type profile.	NA
Unigene61577_All	0.695	1.09	0.01	0.01	ABI3VP1	gi|976906809|gb|KVH94209.1|/1.27926e-109/DNA-binding pseudobarrel domain-containing protein [Cynara cardunculus var. scolymus]	gi|747066922|ref|XM_011081858.1|/1e-46/PREDICTED: Sesamum indicum B3 domain-containing transcription factor ABI3 (LOC105163495), transcript variant X1, mRNA	sp|Q01593|ABI3_ARATH/2e-83/B3 domain-containing transcription factor ABI3 OS=Arabidopsis thaliana GN=ABI3 PE=1 SV=1	rcu:8262764/1e-62/RcABI3; B3 domain-containing transcription factor ABI3; K01653 acetolactate synthase I/III small subunit [EC:2.2.1.6]	NA	PTHR31140/1.3E-48/--	NA
Unigene42748_All	2.18	6.71	0.35	0.186667	C2H2	gi|976908842|gb|KVH96045.1|/1.01596e-120/Zinc finger, C2H2 [Cynara cardunculus var. scolymus]	gi|1000950276|ref|XM_002527101.2|/3e-25/PREDICTED: Ricinus communis zinc finger protein ZAT3 (LOC8281456), mRNA	sp|O65499|ZAT3_ARATH/5e-62/Zinc finger protein ZAT3 OS=Arabidopsis thaliana GN=ZAT3 PE=2 SV=1	dosa:Os04t0471000-00/1e-10/Os04g0471000; Similar to H0418A01.4 protein.; K05747 Wiskott-Aldrich syndrome protein	NA	PF13912/3.3E-6/C2H2-type zinc finger	NA
CL23404.Contig1_All	0.075	0.1	2.75	4.38	NAC	gi|976913834|gb|KVI00075.1|/5.74287e-131/No apical meristem (NAM) protein [Cynara cardunculus var. scolymus]	gi|828299479|ref|XM_004493081.2|/2e-51/PREDICTED: Cicer arietinum NAC domain-containing protein 100-like (LOC101500623), mRNA	sp|Q9FLJ2|NC100_ARATH/1e-70/NAC domain-containing protein 100 OS=Arabidopsis thaliana GN=NAC100 PE=2 SV=1	bna:106383523/1e-22/NAC domain-containing protein 89-like; K12581 CCR4-NOT transcription complex subunit 7/8	NA	PS51005/59.531/NAC domain profile.	NA
CL19165.Contig1_All	13.22	19.35	0.553333	0.436667	AP2-EREBP	gi|225426038|ref|XP_002271526.1|/8.72191e-43/PREDICTED: ethylene-responsive transcription factor CRF2 [Vitis vinifera]	NA	sp|O82339|CRF5_ARATH/2e-33/Ethylene-responsive transcription factor CRF5 OS=Arabidopsis thaliana GN=CRF5 PE=1 SV=1	pmum:103338595/8e-32/pathogenesis-related genes transcriptional activator PTI6-like; K13434 pathogenesis-related genes transcriptional activator PTI6	NA	PTHR31194:SF3/3.4E-45/--	NA
Unigene49754_All	16.725	72.5267	0.266667	0.47	C2C2-GATA	gi|976913610|gb|KVH99859.1|/5.61002e-139/Transcription factor, GATA, plant [Cynara cardunculus var. scolymus]	gi|42415566|gb|AC147428.6|/2e-20/Medicago truncatula clone mth2-34i10, complete sequence	sp|P69781|GAT12_ARATH/2e-86/GATA transcription factor 12 OS=Arabidopsis thaliana GN=GATA12 PE=2 SV=1	aip:107619293/7e-79/GATA transcription factor 9-like; K17895 GATA-binding protein 3	YFL021w/8e-07/---	PTHR10071:SF161/3.4E-55/--	NA
Unigene15731_All	2.665	3.50333	0.0133333	0.01	LOB	gi|976917167|gb|KVI02655.1|/1.68604e-90/lateral organ boundaries domain-containing protein [Cynara cardunculus var. scolymus]	gi|922358875|ref|XM_003611749.2|/2e-20/Medicago truncatula lateral organ boundaries (LOB) domain protein mRNA	sp|Q9FKZ3|LBD36_ARATH/6e-69/LOB domain-containing protein 36 OS=Arabidopsis thaliana GN=LBD36 PE=2 SV=1	vra:106757503/9e-32/LOB domain-containing protein 16-like; K13944	YBR112c/4e-07/---	PTHR31301:SF5/5.3E-72/--	NA
CL12849.Contig4_All	0.07	0.01	2.64333	1.10667	CSD	gi|976912006|gb|KVH98627.1|/1.51357e-71/Cold shock protein [Cynara cardunculus var. scolymus]	gi|4416332|gb|AF106947.1|/7e-10/Musa ABB Group clone Musa8 cacao swollen shoot badnavirus sequence	sp|P27484|GRP2_NICSY/9e-41/Glycine-rich protein 2 OS=Nicotiana sylvestris GN=GRP-2 PE=1 SV=1	thj:104813648/3e-43/cold shock protein 2-like; K18754 protein lin-28	NMB0838/4e-13/---	PR00050/1.7E-9/Cold shock protein signature	molecular_function:GO:0005488//binding;
CL3636.Contig2_All	25.36	21.2367	2.17	0.926667	LOB	gi|976925096|gb|KVI09011.1|/4.32442e-102/lateral organ boundaries domain-containing protein [Cynara cardunculus var. scolymus]	gi|743891005|ref|XM_011040914.1|/4e-24/PREDICTED: Populus euphratica LOB domain-containing protein 36 (LOC105135843), transcript variant X3, mRNA	sp|Q9FKZ3|LBD36_ARATH/3e-66/LOB domain-containing protein 36 OS=Arabidopsis thaliana GN=LBD36 PE=2 SV=1	pxb:103957286/4e-27/LOB domain-containing protein 16; K13944	NA	PTHR31301:SF5/1.5E-72/--	NA
Unigene15204_All	0.645	1.26	0.01	0.01	BSD	gi|976912788|gb|KVH99257.1|/3.50566e-09/BSD-like protein [Cynara cardunculus var. scolymus]	NA	sp|Q9M322|TFB1C_ARATH/3e-07/Probable RNA polymerase II transcription factor B subunit 1-3 OS=Arabidopsis thaliana GN=TFB1-3 PE=2 SV=2	egr:104422047/1e-08/probable RNA polymerase II transcription factor B subunit 1-1; K03141 transcription initiation factor TFIIH subunit 1	NA	PF03909/2.2E-4/BSD domain	NA
Unigene24848_All	0.01	0.01	0.696667	1.13	AP2-EREBP	gi|976925858|gb|KVI09742.1|/1.87169e-115/AP2/ERF domain-containing protein [Cynara cardunculus var. scolymus]	gi|764561669|ref|XM_011463066.1|/7e-67/PREDICTED: Fragaria vesca subsp. vesca ethylene-responsive transcription factor RAP2-7-like (LOC101295120), transcript variant X3, mRNA	sp|P47927|AP2_ARATH/1e-86/Floral homeotic protein APETALA 2 OS=Arabidopsis thaliana GN=AP2 PE=1 SV=1	jcu:105628165/2e-94/ethylene-responsive transcription factor RAP2-7; K09284 AP2-like factor, euAP2 lineage	NA	PTHR32467:SF6/1.2E-145/--	biological_process:GO:0006355//regulation of transcription, DNA-templated;GO:0007275//multicellular organism development;cellular_component:GO:0005634//nucleus;molecular_function:GO:0003677//DNA binding;GO:0003700//transcription factor activity, sequence-specific DNA binding;
CL5945.Contig5_All	0.01	0.01	2.21667	1.56333	CSD	gi|567207157|ref|XP_006409225.1|/1.61846e-10/hypothetical protein EUTSA_v10022795mg [Eutrema salsugineum] &gt;gi|294470716|gb|ADE80750.1| cold shock domain protein 3 [Eutrema salsugineum] &gt;gi|557110387|gb|ESQ50678.1| hypothetical protein EUTSA_v10022795mg [Eutrema salsugineum]	NA	sp|Q94C69|CSP3_ARATH/7e-10/Cold shock domain-containing protein 3 OS=Arabidopsis thaliana GN=CSP3 PE=1 SV=1	gra:105795396/4e-10/glycine-rich protein 2; K18754 protein lin-28	NA	SM00357/7.9E-5/Cold shock protein domain	NA
CL12182.Contig1_All	4.68	5.65333	0.413333	0.01	WRKY	gi|566082168|gb|AHC54617.1|/3.87138e-116/WRKY12 [Chrysanthemum x morifolium]	gi|566082167|gb|KC615366.1|/0.0/Chrysanthemum x morifolium WRKY12 mRNA, complete cds	sp|Q9SJA8|WRK17_ARATH/8e-36/Probable WRKY transcription factor 17 OS=Arabidopsis thaliana GN=WRKY17 PE=2 SV=2	zma:107457600/2e-19/uncharacterized protein LOC107457600; K13425 WRKY transcription factor 22	NA	SM00774/3.2E-25/DNA binding domain	NA
CL4704.Contig3_All	1.045	3.24667	0.01	0.01	Tify	gi|976901327|gb|KVH89388.1|/1.83944e-48/CO/COL/TOC1, conserved site-containing protein [Cynara cardunculus var. scolymus]	gi|937626854|gb|KR703658.1|/8e-09/Catharanthus roseus JAZ8 mRNA, complete cds	sp|Q8LBM2|TIF5A_ARATH/1e-17/Protein TIFY 5A OS=Arabidopsis thaliana GN=TIFY5A PE=1 SV=1	egr:104433718/1e-08/protein TIFY 9-like; K13464 jasmonate ZIM domain-containing protein	NA	PF06200/2.4E-12/tify domain	biological_process:GO:0009611//response to wounding;GO:0031347//regulation of defense response;GO:2000022//regulation of jasmonic acid mediated signaling pathway;GO:1903507//negative regulation of nucleic acid-templated transcription;cellular_component:GO:0005634//nucleus;molecular_function:GO:0003714//transcription corepressor activity;
CL6780.Contig3_All	4.695	3.28	0.03	0.01	BSD	gi|976907044|gb|KVH94437.1|/1.17496e-78/BSD-like protein [Cynara cardunculus var. scolymus]	gi|747071346|ref|XM_011084236.1|/5e-09/PREDICTED: Sesamum indicum glutamic acid-rich protein-like (LOC105165274), mRNA	NA	nnu:104598469/1e-09/uncharacterized serine-rich protein C215.13; K14306 nuclear pore complex protein Nup62	NA	PTHR16019/3.9E-35/--	NA
CL18583.Contig1_All	0.785	1.63	0.0266667	0.0266667	FAR1	gi|937940336|dbj|BAT15249.1|/0/Os11g0681300, partial [Oryza sativa Japonica Group]	gi|29122772|dbj|AP006135.1|/3e-30/Lotus japonicus genomic DNA, chromosome 1, clone: LjT30O01, TM0233, complete sequence	sp|Q9SZL8|FRS5_ARATH/4e-113/Protein FAR1-RELATED SEQUENCE 5 OS=Arabidopsis thaliana GN=FRS5 PE=2 SV=1	vra:106773445/9e-153/protein FAR1-RELATED SEQUENCE 5-like; K17604 zinc finger SWIM domain-containing protein 3	NA	PF03101/1.9E-13/FAR1 DNA-binding domain	NA
Unigene57443_All	7.255	20.46	0.2	0.263333	C2H2	gi|976911041|gb|KVH97702.1|/0/Zinc finger, C2H2 [Cynara cardunculus var. scolymus]	gi|747058487|ref|XM_011077283.1|/1e-22/PREDICTED: Sesamum indicum uncharacterized LOC105160026 (LOC105160026), mRNA	sp|Q9SHD0|ZAT4_ARATH/1e-23/Zinc finger protein ZAT4 OS=Arabidopsis thaliana GN=ZAT4 PE=2 SV=1	dosa:Os04t0471000-00/1e-08/Os04g0471000; Similar to H0418A01.4 protein.; K05747 Wiskott-Aldrich syndrome protein	NA	PTHR11389/8.2E-20/--	NA
Unigene30208_All	0.285	0.01	0.313333	1.76333	SBP	gi|356549707|ref|XP_003543233.1|/8.28786e-15/PREDICTED: squamosa promoter-binding protein 1-like [Glycine max] &gt;gi|947073162|gb|KRH22053.1| hypothetical protein GLYMA_13G274900 [Glycine max]	NA	sp|Q5Z818|SPL12_ORYSJ/3e-14/Squamosa promoter-binding-like protein 12 OS=Oryza sativa subsp. japonica GN=SPL12 PE=2 SV=1	mdm:103401427/5e-11/uncharacterized LOC103401427; K13415 protein brassinosteroid insensitive 1 [EC:2.7.10.1 2.7.11.1]	NA	PTHR31251/1.1E-18/--	NA
Unigene32418_All	1.26	1.58	0.133333	0.01	SBP	gi|976906224|gb|KVH93693.1|/9.7829e-28/Nonaspanin (TM9SF) [Cynara cardunculus var. scolymus]	gi|823239895|ref|XM_012597134.1|/4e-12/PREDICTED: Gossypium raimondii transmembrane 9 superfamily member 10 (LOC105774593), mRNA	NA	cit:102629963/6e-26/transmembrane 9 superfamily member 8; K17086 transmembrane 9 superfamily member 2/4	NA	PTHR10766/2.0E-26/--	cellular_component:GO:0016020//membrane;
CL10954.Contig3_All	1.65	1.79333	0.08	0.01	C3H	gi|976912031|gb|KVH98645.1|/1.00805e-52/F-box domain, cyclin-like protein, partial [Cynara cardunculus var. scolymus]	NA	sp|Q9M0U9|SKI19_ARATH/5e-39/F-box protein SKIP19 OS=Arabidopsis thaliana GN=SKIP19 PE=1 SV=1	cam:101504944/5e-35/F-box protein SKIP19; K10268 F-box and leucine-rich repeat protein 2/20	NA	PS50103/14.493/Zinc finger C3H1-type profile.	NA
Unigene42533_All	1.725	8.78667	0.03	0.03	ABI3VP1	gi|976916919|gb|KVI02413.1|/5.62354e-44/B3 DNA binding domain-containing protein [Cynara cardunculus var. scolymus]	NA	sp|Q9LW31|FUS3_ARATH/5e-31/B3 domain-containing transcription factor FUS3 OS=Arabidopsis thaliana GN=FUS3 PE=2 SV=2	rcu:8262764/5e-10/RcABI3; B3 domain-containing transcription factor ABI3; K01653 acetolactate synthase I/III small subunit [EC:2.2.1.6]	NA	SM01019/7.4E-9/B3 DNA binding domain	NA
CL9291.Contig3_All	0.495	2.12	0.11	0.04	MADS	gi|316890754|gb|ADU56823.1|/1.9799e-30/MADS-box protein FLC subfamily [Coffea arabica] &gt;gi|339830664|gb|AEK20759.1| FLOWERING LOCUS C [Coffea arabica] &gt;gi|610259996|gb|AHW58044.1| FLC [Coffea arabica]	NA	sp|Q9FPN7|AGL31_ARATH/6e-28/Agamous-like MADS-box protein AGL31 OS=Arabidopsis thaliana GN=AGL31 PE=2 SV=2	zma:542032/2e-28/m15, GRMZM2G553379, GRMZM2G553379_T06, MADS15; m15 protein; K09264 MADS-box transcription factor, plant	YPL089c/5e-10/---	PTHR11945/2.8E-41/--	NA
CL1090.Contig5_All	0.09	0.01	1.13	1.50333	bHLH	gi|976915205|gb|KVI01172.1|/1.04445e-69/Myc-type, basic helix-loop-helix (bHLH) domain-containing protein [Cynara cardunculus var. scolymus]	NA	sp|Q9FN69|GL3_ARATH/1e-13/Transcription factor GLABRA 3 OS=Arabidopsis thaliana GN=GL3 PE=1 SV=1	sind:105164397/7e-11/transcription factor MYC2-like; K13422 transcription factor MYC2	NA	SM00353/5.5E-15/helix loop helix domain	NA
CL15108.Contig1_All	0.44	2.15	0.06	0.01	FAR1	gi|778697430|ref|XP_004152332.2|/3.08404e-12/PREDICTED: LOW QUALITY PROTEIN: protein FAR1-RELATED SEQUENCE 8 [Cucumis sativus]	NA	sp|Q9S793|FRS8_ARATH/2e-11/Protein FAR1-RELATED SEQUENCE 8 OS=Arabidopsis thaliana GN=FRS8 PE=2 SV=2	csv:101206819/6e-13/protein FAR1-RELATED SEQUENCE 8; K17604 zinc finger SWIM domain-containing protein 3	NA	PTHR31669:SF3/1.3E-21/--	NA
CL2524.Contig5_All	0.07	0.0733333	4.33	3.49	C2C2-GATA	gi|976923804|gb|KVI08031.1|/7.48091e-71/Zinc finger, GATA-type [Cynara cardunculus var. scolymus]	gi|723701768|ref|XM_004239823.2|/6e-14/PREDICTED: Solanum lycopersicum GATA transcription factor 1-like (LOC101262419), mRNA	sp|Q8LAU9|GATA1_ARATH/3e-44/GATA transcription factor 1 OS=Arabidopsis thaliana GN=GATA1 PE=2 SV=2	adu:107464083/1e-27/GATA transcription factor 9-like; K17895 GATA-binding protein 3	YFL021w/2e-06/---	PS50114/11.701/GATA-type zinc finger domain profile.	NA
CL17991.Contig2_All	2.315	1.51667	0.01	0.01	bHLH	gi|976907724|gb|KVH95014.1|/7.34644e-53/Myc-type, basic helix-loop-helix (bHLH) domain-containing protein [Cynara cardunculus var. scolymus]	gi|568828270|ref|XM_006468404.1|/6e-08/PREDICTED: Citrus sinensis transcription factor bHLH52 (LOC102629520), mRNA	sp|Q9SA82|BH052_ARATH/1e-22/Transcription factor bHLH52 OS=Arabidopsis thaliana GN=BHLH52 PE=2 SV=1	aly:ARALYDRAFT_486946/9e-07/basic helix-loop-helix family protein; K10863 aprataxin [EC:3.-.-.-]	NA	PTHR16223:SF10/3.2E-29/--	NA
Unigene60869_All	43.69	73.9867	0.296667	0.406667	WRKY	gi|976923202|gb|KVI07546.1|/0/DNA-binding WRKY [Cynara cardunculus var. scolymus]	gi|764562998|ref|XM_011463235.1|/4e-35/PREDICTED: Fragaria vesca subsp. vesca probable WRKY transcription factor 2 (LOC101313293), transcript variant X3, mRNA	sp|Q9FG77|WRKY2_ARATH/1e-79/Probable WRKY transcription factor 2 OS=Arabidopsis thaliana GN=WRKY2 PE=2 SV=1	pmum:103318792/7e-112/probable WRKY transcription factor 2; K18835 WRKY transcription factor 2	NA	PTHR31221/3.0E-116/--	NA
CL23107.Contig1_All	1.43	9.50333	0.206667	0.123333	TAZ	gi|976924994|gb|KVI08913.1|/7.6153e-135/BTB/POZ-like protein [Cynara cardunculus var. scolymus]	gi|926475004|gb|KR013240.1|/9e-17/Lonicera japonica BTB/POZ and TAZ domain-containing protein mRNA, complete cds	sp|Q9FJX5|BT4_ARATH/7e-109/BTB/POZ and TAZ domain-containing protein 4 OS=Arabidopsis thaliana GN=BT4 PE=1 SV=1	ath:AT3G48360/4e-52/BT2; TAC1-mediated telomerase activation pathway protein BT2; K00517	NA	PTHR24413:SF80/1.1E-140/--	biological_process:GO:0044260//cellular macromolecule metabolic process;GO:0044238//primary metabolic process;
CL24983.Contig1_All	2.955	6.80333	0.353333	0.0966667	AP2-EREBP	gi|402715731|gb|AFQ93679.1|/5.53619e-174/transcription factor WRI1 [Helianthus annuus]	gi|402715730|gb|JX424422.1|/0.0/Helianthus annuus transcription factor WRI1 (WRI1) mRNA, complete cds	sp|Q6X5Y6|WRI1_ARATH/9e-105/Ethylene-responsive transcription factor WRI1 OS=Arabidopsis thaliana GN=WRI1 PE=2 SV=1	dosa:Os12t0126300-00/3e-90/Os12g0126300, AP2/EREBP155, APETALA2/ETHYLENE-RESPONSIVE_ELEMENT_BINDING_PROTEIN_155; Similar to AP2 domain containing protein, expressed.; K09285 AP2-like factor, ANT lineage	NA	PTHR32467/1.0E-125/--	NA
Unigene38856_All	0.46	3.52667	0.04	0.04	LIM	gi|697150881|ref|XP_009629648.1|/1.06258e-93/PREDICTED: pollen-specific protein SF3-like isoform X2 [Nicotiana tomentosiformis]	gi|970057211|ref|XM_015199770.1|/2e-59/PREDICTED: Solanum pennellii LIM domain-containing protein PLIM2b-like (LOC107001808), mRNA	sp|P29675|SF3_HELAN/1e-54/Pollen-specific protein SF3 OS=Helianthus annuus GN=SF3 PE=2 SV=1	sind:105172240/2e-89/LIM domain-containing protein PLIM2c-like; K09377 cysteine and glycine-rich protein	NA	PF00412/4.7E-14/LIM domain	molecular_function:GO:0008270//zinc ion binding;
CL13136.Contig2_All	1.445	2.67	0.0633333	0.01	MYB-related	gi|976919594|gb|KVI04476.1|/2.05192e-67/Homeodomain-like protein, partial [Cynara cardunculus var. scolymus]	gi|697111879|ref|XM_009611521.1|/2e-10/PREDICTED: Nicotiana tomentosiformis transcription factor MYB1R1-like (LOC104103610), transcript variant X2, mRNA	sp|Q2V9B0|MY1R1_SOLTU/2e-27/Transcription factor MYB1R1 OS=Solanum tuberosum PE=2 SV=1	cre:CHLREDRAFT_165812/2e-23/hypothetical protein; K08869 aarF domain-containing kinase	NA	PTHR25040/2.1E-45/--	NA
Unigene92123_All	0.01	1.09667	0.01	0.01	MYB-related	gi|731348185|ref|XP_010685367.1|/1.05147e-15/PREDICTED: transcription factor MYB86-like [Beta vulgaris subsp. vulgaris] &gt;gi|870852999|gb|KMT04880.1| hypothetical protein BVRB_7g170470 [Beta vulgaris subsp. vulgaris]	NA	sp|P80073|MYB2_PHYPA/1e-13/Myb-related protein Pp2 OS=Physcomitrella patens subsp. patens GN=PP2 PE=2 SV=1	bvg:104899797/2e-16/transcription factor MYB86-like; K09422 myb proto-oncogene protein, plant	ECU11g1690/7e-11/---	PTHR10641:SF466/1.4E-22/--	molecular_function:GO:0003677//DNA binding;
CL17024.Contig2_All	0.13	0.01	1.81	2.08333	MYB	gi|734352372|gb|KHN13094.1|/4.47949e-27/Myb-related protein B [Glycine soja]	gi|918463734|gb|KT031188.1|/8e-07/Glycine max clone HN_CCL_41 MYB/HD-like transcription factor (Glyma04g04490.1) mRNA, partial cds	sp|Q9FDW1|MYB44_ARATH/3e-18/Transcription factor MYB44 OS=Arabidopsis thaliana GN=MYB44 PE=2 SV=1	sind:105176325/2e-23/transcription factor MYB44; K09422 myb proto-oncogene protein, plant	ECU11g1690/2e-11/---	SM00717/1.7E-6/SANT SWI3, ADA2, N-CoR and TFIIIB'' DNA-binding domains	NA
CL13136.Contig3_All	1.835	2.78667	0.01	0.116667	MYB-related	gi|976919594|gb|KVI04476.1|/2.10918e-68/Homeodomain-like protein, partial [Cynara cardunculus var. scolymus]	gi|659099922|ref|XM_008452620.1|/5e-14/PREDICTED: Cucumis melo transcription factor MYB1R1-like (LOC103492310), transcript variant X2, mRNA	sp|Q2V9B0|MY1R1_SOLTU/1e-27/Transcription factor MYB1R1 OS=Solanum tuberosum PE=2 SV=1	cre:CHLREDRAFT_165812/1e-23/hypothetical protein; K08869 aarF domain-containing kinase	NA	PF00249/2.3E-9/Myb-like DNA-binding domain	NA
CL581.Contig1_All	11.26	19.3167	0.0333333	0.08	MYB-related	gi|661887050|emb|CDP09459.1|/8.22255e-89/unnamed protein product [Coffea canephora]	gi|697158236|ref|XM_009589579.1|/1e-55/PREDICTED: Nicotiana tomentosiformis transcription factor MYB24-like (LOC104085523), mRNA	sp|Q0JIC2|GAM1_ORYSJ/1e-31/Transcription factor GAMYB OS=Oryza sativa subsp. japonica GN=GAM1 PE=2 SV=1	vvi:100256500/5e-87/transcription factor MYB48; K09422 myb proto-oncogene protein, plant	ECU11g1690/2e-25/---	PS51294/17.019/Myb-type HTH DNA-binding domain profile.	NA
CL13136.Contig1_All	3.6	3.48333	0.0333333	0.0833333	MYB-related	gi|976919594|gb|KVI04476.1|/2.91385e-67/Homeodomain-like protein, partial [Cynara cardunculus var. scolymus]	gi|697111879|ref|XM_009611521.1|/3e-10/PREDICTED: Nicotiana tomentosiformis transcription factor MYB1R1-like (LOC104103610), transcript variant X2, mRNA	sp|Q2V9B0|MY1R1_SOLTU/2e-27/Transcription factor MYB1R1 OS=Solanum tuberosum PE=2 SV=1	cre:CHLREDRAFT_165812/2e-23/hypothetical protein; K08869 aarF domain-containing kinase	NA	PF00249/2.7E-9/Myb-like DNA-binding domain	NA
CL6248.Contig2_All	1.37	1.28	0.01	0.01	MYB-related	gi|976910304|gb|KVH97026.1|/3.51409e-32/Homeodomain-like protein [Cynara cardunculus var. scolymus]	gi|697141333|ref|XM_009626487.1|/3e-19/PREDICTED: Nicotiana tomentosiformis transcription factor MYB82-like (LOC104115783), transcript variant X2, mRNA	sp|Q9S9K9|MYB3_ARATH/4e-27/Transcription factor MYB3 OS=Arabidopsis thaliana GN=MYB3 PE=1 SV=1	mtr:MTR_0008s0390/2e-32/myb-related transcription factor; K09422 myb proto-oncogene protein, plant	ECU11g1690/6e-15/---	PS50090/4.391/Myb-like domain profile.	molecular_function:GO:0003677//DNA binding;
CL581.Contig2_All	9.755	17.8067	0.186667	0.126667	MYB-related	gi|661887050|emb|CDP09459.1|/6.86379e-88/unnamed protein product [Coffea canephora]	gi|697158236|ref|XM_009589579.1|/3e-53/PREDICTED: Nicotiana tomentosiformis transcription factor MYB24-like (LOC104085523), mRNA	sp|Q0JIC2|GAM1_ORYSJ/1e-31/Transcription factor GAMYB OS=Oryza sativa subsp. japonica GN=GAM1 PE=2 SV=1	vvi:100256500/2e-85/transcription factor MYB48; K09422 myb proto-oncogene protein, plant	ECU11g1690/2e-25/---	PS51294/17.019/Myb-type HTH DNA-binding domain profile.	NA
CL2755.Contig25_All	4.11	3.8	0.166667	0.0866667	MYB-related	gi|976921257|gb|KVI05955.1|/6.04171e-145/Homeodomain-like protein [Cynara cardunculus var. scolymus]	gi|645244428|ref|XM_008230204.1|/2e-23/PREDICTED: Prunus mume transcription factor MYB1R1 (LOC103327836), mRNA	sp|Q2V9B0|MY1R1_SOLTU/3e-36/Transcription factor MYB1R1 OS=Solanum tuberosum PE=2 SV=1	cme:CYME_CMO347C/5e-07/MYB-related protein; K11865 protein MYSM1	NA	PTHR25040:SF137/1.5E-79/--	NA
CL18973.Contig2_All	0.975	4.98	0.26	0.163333	MYB-related	gi|976918442|gb|KVI03620.1|/0/hypothetical protein Ccrd_018077 [Cynara cardunculus var. scolymus]	gi|823224453|ref|XM_012589540.1|/3e-58/PREDICTED: Gossypium raimondii telomere repeat-binding protein 5-like (LOC105769110), transcript variant X6, mRNA	sp|Q6R0E3|TRP5_ARATH/3e-124/Telomere repeat-binding protein 5 OS=Arabidopsis thaliana GN=TRP5 PE=1 SV=2	cmo:103502960/7e-06/uncharacterized LOC103502960; K11111 telomeric repeat-binding factor 2	NA	PTHR21717:SF12/4.6E-137/--	NA
CL11844.Contig1_All	0.01	0.0666667	4.82667	2.34667	MYB-related	gi|697159507|ref|XP_009588514.1|/1.25106e-11/PREDICTED: transcription factor MYB44 [Nicotiana tomentosiformis]	NA	sp|Q9FDW1|MYB44_ARATH/3e-07/Transcription factor MYB44 OS=Arabidopsis thaliana GN=MYB44 PE=2 SV=1	sly:101249225/3e-12/transcription factor MYB44-like; K09422 myb proto-oncogene protein, plant	NA	PF13921/3.9E-8/Myb-like DNA-binding domain	NA
Unigene836_All	6.88	10.5833	1.85667	0.193333	MYB-related	gi|641835705|gb|KDO54678.1|/5.23226e-82/hypothetical protein CISIN_1g039708mg [Citrus sinensis]	gi|697166887|ref|XM_009593986.1|/5e-28/PREDICTED: Nicotiana tomentosiformis transcription factor RAX3 (LOC104089149), mRNA	sp|Q0JIC2|GAM1_ORYSJ/3e-56/Transcription factor GAMYB OS=Oryza sativa subsp. japonica GN=GAM1 PE=2 SV=1	nnu:104612781/2e-79/uncharacterized LOC104612781; K09422 myb proto-oncogene protein, plant	ECU11g1690/2e-27/---	PTHR10641:SF475/2.7E-92/--	NA
